# Supplementary material for: Identification and verification of the key genes, CCR1 and EGR2, in diabetes-associated lipophagy
Source: Sci Rep. 2026 Mar 20;16:14274. doi: 10.1038/s41598-026-43737-9 (PMC13139434; doi:10.1038/s41598-026-43737-9)
Supplement: Supplementary file 4 — Supplementary Material 4 [file 41598_2026_43737_MOESM4_ESM.xlsx]

## Sheet: Table7.WGCNA Diabetes Autophagy
EGR2
IL1B
EGR3
CCR1
SGK1
