# Supplementary material for: Identification and verification of the key genes, CCR1 and EGR2, in diabetes-associated lipophagy
Source: Sci Rep. 2026 Mar 20;16:14274. doi: 10.1038/s41598-026-43737-9 (PMC13139434; doi:10.1038/s41598-026-43737-9)
Supplement: Supplementary file 5 — Supplementary Material 5 [file 41598_2026_43737_MOESM5_ESM.xlsx]

## Sheet: Table6.Module_genes
FOSB
CXCL8
CEACAM8
CRISP3
LTF
CXCR1
OLFM4
PGLYRP1
ELANE
FOLR3
PTGS2
MGAM
MME
KRT23
EGR2
FCGR3B
IL1R2
TNFAIP6
AZU1
G0S2
CAMP
DEFA4
S100P
FFAR2
OSM
ORM1
MMP8
SLC6A6
CXCL2
STEAP4
SNX7
IL1B
ID3
EGR1
EREG
RNASE3
CYP4F3
BTNL8
NAMPT
SPP1
ADM
GH2
FOS
HCAR3
LCN2
ANXA3
PI3
ZNF471
AQP9
COL9A3
LIN7A
MPO
IFIT1
BMX
ALPL
C5AR2
CXCR2
AHDC1
KCNJ2
EGR3
ARG1
CNPY4
CXCL1
SLPI
HP
2025-03-01
NAT6
EMC10
TRIB1
ST6GALNAC2
GALNT14
IL1RAP
IGFBP4
SAMD14
CCRL2
SERPINB2
CEACAM6
MXD1
EFNA1
DOCK5
FPR2
TNFRSF10C
DSC2
THBD
CCNJL
MMP9
IFIT2
FCAR
DNAJC3
SPOCK1
MAFB
CYP4F2
PTX3
CUBN
ADGRG3
TREML2
MANSC1
VNN1
ARHGAP29
C5AR1
WLS
F2RL1
RETN
REPS2
AGBL5
IL1R1
CYP1B1
LILRA5
P2RY13
CLEC4E
ACSL1
SERPINB10
CEACAM1
IFIT3
TGM2
TCN1
DUSP1
FAM120C
SLC8A2
TREM1
ANPEP
TBX4
QPCT
CD24
CRIM1
MEFV
IL12RB2
EPHX2
DOCK4
GRAP2
CCR1
SGK1
RRAGD
CD177
DAPK2
GAB2
FPR1
BEST1
ST8SIA4
NFIL3
VNN2
C3AR1
MMP25
FCGR1B
CA4
BCL2A1
PADI4
KCNJ15
KLF4
NQO2
FCER1A
RAB3D
TLR6
STX11
TLR8
CCNT1
NAIP
LMNB1
PLA2G5
GK
S100A12
GCA
ATF3
NPL
RNASE2
TGFA
CLEC5A
PADI2
DUSP6
RGS2
MS4A4A
SERPINF1
CDA
BASP1
TLR4
ZNF571
HOXB2
CAMKK2
ACPP
NFE2
MKLN1
TLR1
ARHGEF10
ADGRE3
CSF3R
SIRPB1
FRAT2
PMAIP1
EPB41L3
