# Supplementary material for: Identification and verification of the key genes, CCR1 and EGR2, in diabetes-associated lipophagy
Source: Sci Rep. 2026 Mar 20;16:14274. doi: 10.1038/s41598-026-43737-9 (PMC13139434; doi:10.1038/s41598-026-43737-9)
Supplement: Supplementary file 6 — Supplementary Material 6 [file 41598_2026_43737_MOESM6_ESM.csv]

	ID	Description	GeneRatio	BgRatio	pvalue	p.adjust	qvalue	geneID	Count
hsa04061	hsa04061	Viral protein interaction with cytokine and cytokine receptor	10ÔÂ17ÈÕ	100/8292	7.46E-16	2.68E-14	1.65E-14	CCR1/CCL5/CCL23/CCL14/CCL15/CCL7/CCL4/CCL8/CCL3/CCL2	10
hsa04062	hsa04062	Chemokine signaling pathway	10ÔÂ17ÈÕ	192/8292	5.93E-13	1.07E-11	6.55E-12	CCR1/CCL5/CCL23/CCL14/CCL15/CCL7/CCL4/CCL8/CCL3/CCL2	10
hsa04060	hsa04060	Cytokine-cytokine receptor interaction	10ÔÂ17ÈÕ	295/8292	4.36E-11	5.23E-10	3.21E-10	CCR1/CCL5/CCL23/CCL14/CCL15/CCL7/CCL4/CCL8/CCL3/CCL2	10
hsa05163	hsa05163	Human cytomegalovirus infection	5ÔÂ17ÈÕ	225/8292	6.67E-05	0.000600166	0.000368523	CCR1/CCL5/CCL4/CCL3/CCL2	5
hsa05323	hsa05323	Rheumatoid arthritis	3ÔÂ17ÈÕ	93/8292	0.000828768	0.005130031	0.003150019	CCL5/CCL3/CCL2	3
hsa04657	hsa04657	IL-17 signaling pathway	3ÔÂ17ÈÕ	94/8292	0.000855005	0.005130031	0.003150019	CEBPB/CCL7/CCL2	3
hsa05142	hsa05142	Chagas disease	3ÔÂ17ÈÕ	102/8292	0.001084136	0.005161113	0.003169104	CCL5/CCL3/CCL2	3
hsa04620	hsa04620	Toll-like receptor signaling pathway	3ÔÂ17ÈÕ	104/8292	0.001146914	0.005161113	0.003169104	CCL5/CCL4/CCL3	3
hsa04668	hsa04668	TNF signaling pathway	3ÔÂ17ÈÕ	114/8292	0.001495378	0.005981512	0.003672858	CCL5/CEBPB/CCL2	3
hsa05417	hsa05417	Lipid and atherosclerosis	3ÔÂ17ÈÕ	215/8292	0.008935327	0.032167179	0.019751776	CCL5/CCL3/CCL2	3
hsa04623	hsa04623	Cytosolic DNA-sensing pathway	2ÔÂ17ÈÕ	75/8292	0.010055085	0.032907552	0.020206392	CCL5/CCL4	2
