# Supplementary material for: Identification and verification of the key genes, CCR1 and EGR2, in diabetes-associated lipophagy
Source: Sci Rep. 2026 Mar 20;16:14274. doi: 10.1038/s41598-026-43737-9 (PMC13139434; doi:10.1038/s41598-026-43737-9)
Supplement: Supplementary file 7 — Supplementary Material 7 [file 41598_2026_43737_MOESM7_ESM.csv]

	ONTOLOGY	ID	Description	BgRatio	pvalue	p.adjust	qvalue	geneID	Count
GO:0071347	BP	GO:0071347	cellular response to interleukin-1	113/18723	1.57E-19	6.60E-17	3.55E-17	CCL5/CEBPB/CCL23/CCL14/CCL15/CCL7/CCL4/CCL8/CCL3/CCL2/EGR1	11
GO:0002548	BP	GO:0002548	monocyte chemotaxis	70/18723	1.70E-19	6.60E-17	3.55E-17	CCR1/CCL5/CCL23/CCL14/CCL15/CCL7/CCL4/CCL8/CCL3/CCL2	10
GO:0070098	BP	GO:0070098	chemokine-mediated signaling pathway	88/18723	1.92E-18	4.44E-16	2.39E-16	CCR1/CCL5/CCL23/CCL14/CCL15/CCL7/CCL4/CCL8/CCL3/CCL2	10
GO:0070555	BP	GO:0070555	response to interleukin-1	143/18723	2.29E-18	4.44E-16	2.39E-16	CCL5/CEBPB/CCL23/CCL14/CCL15/CCL7/CCL4/CCL8/CCL3/CCL2/EGR1	11
GO:1990868	BP	GO:1990868	response to chemokine	97/18723	5.31E-18	6.87E-16	3.69E-16	CCR1/CCL5/CCL23/CCL14/CCL15/CCL7/CCL4/CCL8/CCL3/CCL2	10
GO:1990869	BP	GO:1990869	cellular response to chemokine	97/18723	5.31E-18	6.87E-16	3.69E-16	CCR1/CCL5/CCL23/CCL14/CCL15/CCL7/CCL4/CCL8/CCL3/CCL2	10
GO:0048247	BP	GO:0048247	lymphocyte chemotaxis	64/18723	1.70E-17	1.89E-15	1.01E-15	CCL5/CCL23/CCL14/CCL15/CCL7/CCL4/CCL8/CCL3/CCL2	9
GO:0071346	BP	GO:0071346	cellular response to interferon-gamma	118/18723	4.07E-17	3.94E-15	2.12E-15	CCL5/CCL23/CCL14/CCL15/CCL7/CCL4/PARP14/CCL8/CCL3/CCL2	10
GO:0034341	BP	GO:0034341	response to interferon-gamma	141/18723	2.54E-16	2.19E-14	1.18E-14	CCL5/CCL23/CCL14/CCL15/CCL7/CCL4/PARP14/CCL8/CCL3/CCL2	10
GO:0019221	BP	GO:0019221	cytokine-mediated signaling pathway	472/18723	5.71E-16	4.43E-14	2.38E-14	CCR1/CCL5/CCL23/CCL14/CCL15/CCL7/PLP2/CCL4/PARP14/CCL8/CCL3/CCL2/EGR1	13
GO:0030593	BP	GO:0030593	neutrophil chemotaxis	103/18723	1.51E-15	1.07E-13	5.74E-14	CCL5/CCL23/CCL14/CCL15/CCL7/CCL4/CCL8/CCL3/CCL2	9
GO:0072676	BP	GO:0072676	lymphocyte migration	117/18723	4.94E-15	3.19E-13	1.71E-13	CCL5/CCL23/CCL14/CCL15/CCL7/CCL4/CCL8/CCL3/CCL2	9
GO:1990266	BP	GO:1990266	neutrophil migration	122/18723	7.27E-15	4.03E-13	2.17E-13	CCL5/CCL23/CCL14/CCL15/CCL7/CCL4/CCL8/CCL3/CCL2	9
GO:0071674	BP	GO:0071674	mononuclear cell migration	196/18723	7.28E-15	4.03E-13	2.17E-13	CCR1/CCL5/CCL23/CCL14/CCL15/CCL7/CCL4/CCL8/CCL3/CCL2	10
GO:0071621	BP	GO:0071621	granulocyte chemotaxis	125/18723	9.09E-15	4.70E-13	2.53E-13	CCL5/CCL23/CCL14/CCL15/CCL7/CCL4/CCL8/CCL3/CCL2	9
GO:0060326	BP	GO:0060326	cell chemotaxis	310/18723	1.29E-14	6.25E-13	3.36E-13	CCR1/CCL5/CCL23/CCL14/CCL15/CCL7/CCL4/EGR3/CCL8/CCL3/CCL2	11
GO:0070374	BP	GO:0070374	positive regulation of ERK1 and ERK2 cascade	217/18723	2.03E-14	9.29E-13	4.99E-13	CCR1/CCL5/CCL23/CCL14/CCL15/CCL7/CCL4/CCL8/CCL3/CCL2	10
GO:0097529	BP	GO:0097529	myeloid leukocyte migration	220/18723	2.34E-14	1.01E-12	5.41E-13	CCR1/CCL5/CCL23/CCL14/CCL15/CCL7/CCL4/CCL8/CCL3/CCL2	10
GO:0048245	BP	GO:0048245	eosinophil chemotaxis	19/18723	3.35E-14	1.37E-12	7.36E-13	CCL5/CCL7/CCL4/CCL8/CCL3/CCL2	6
GO:0030595	BP	GO:0030595	leukocyte chemotaxis	230/18723	3.66E-14	1.42E-12	7.62E-13	CCR1/CCL5/CCL23/CCL14/CCL15/CCL7/CCL4/CCL8/CCL3/CCL2	10
GO:0097530	BP	GO:0097530	granulocyte migration	148/18723	4.29E-14	1.59E-12	8.53E-13	CCL5/CCL23/CCL14/CCL15/CCL7/CCL4/CCL8/CCL3/CCL2	9
GO:0072677	BP	GO:0072677	eosinophil migration	23/18723	1.24E-13	4.39E-12	2.36E-12	CCL5/CCL7/CCL4/CCL8/CCL3/CCL2	6
GO:0035747	BP	GO:0035747	natural killer cell chemotaxis	10/18723	3.45E-13	1.16E-11	6.25E-12	CCL5/CCL7/CCL4/CCL3/CCL2	5
GO:0070372	BP	GO:0070372	regulation of ERK1 and ERK2 cascade	309/18723	7.04E-13	2.28E-11	1.22E-11	CCR1/CCL5/CCL23/CCL14/CCL15/CCL7/CCL4/CCL8/CCL3/CCL2	10
GO:0070371	BP	GO:0070371	ERK1 and ERK2 cascade	330/18723	1.35E-12	4.20E-11	2.26E-11	CCR1/CCL5/CCL23/CCL14/CCL15/CCL7/CCL4/CCL8/CCL3/CCL2	10
GO:0071356	BP	GO:0071356	cellular response to tumor necrosis factor	229/18723	2.27E-12	6.77E-11	3.64E-11	CCL5/CCL23/CCL14/CCL15/CCL7/CCL4/CCL8/CCL3/CCL2	9
GO:0050900	BP	GO:0050900	leukocyte migration	369/18723	4.10E-12	1.18E-10	6.34E-11	CCR1/CCL5/CCL23/CCL14/CCL15/CCL7/CCL4/CCL8/CCL3/CCL2	10
GO:0034612	BP	GO:0034612	response to tumor necrosis factor	253/18723	5.56E-12	1.54E-10	8.28E-11	CCL5/CCL23/CCL14/CCL15/CCL7/CCL4/CCL8/CCL3/CCL2	9
GO:0043547	BP	GO:0043547	positive regulation of GTPase activity	255/18723	5.97E-12	1.60E-10	8.58E-11	CCL5/CCL23/CCL14/CCL15/CCL7/CCL4/CCL8/CCL3/CCL2	9
GO:0043410	BP	GO:0043410	positive regulation of MAPK cascade	480/18723	5.48E-11	1.42E-09	7.62E-10	CCR1/CCL5/CCL23/CCL14/CCL15/CCL7/CCL4/CCL8/CCL3/CCL2	10
GO:1901623	BP	GO:1901623	regulation of lymphocyte chemotaxis	25/18723	7.19E-11	1.80E-09	9.67E-10	CCL5/CCL7/CCL4/CCL3/CCL2	5
GO:0043087	BP	GO:0043087	regulation of GTPase activity	348/18723	9.60E-11	2.33E-09	1.25E-09	CCL5/CCL23/CCL14/CCL15/CCL7/CCL4/CCL8/CCL3/CCL2	9
GO:0002685	BP	GO:0002685	regulation of leukocyte migration	210/18723	2.99E-09	7.02E-08	3.77E-08	CCR1/CCL5/CCL7/CCL4/CCL8/CCL3/CCL2	7
GO:0071675	BP	GO:0071675	regulation of mononuclear cell migration	115/18723	3.24E-09	7.40E-08	3.97E-08	CCR1/CCL5/CCL7/CCL4/CCL3/CCL2	6
GO:0002688	BP	GO:0002688	regulation of leukocyte chemotaxis	122/18723	4.63E-09	1.03E-07	5.52E-08	CCR1/CCL5/CCL7/CCL4/CCL3/CCL2	6
GO:0140131	BP	GO:0140131	positive regulation of lymphocyte chemotaxis	19/18723	5.48E-09	1.18E-07	6.34E-08	CCL5/CCL7/CCL4/CCL3	4
GO:2000401	BP	GO:2000401	regulation of lymphocyte migration	61/18723	7.84E-09	1.64E-07	8.83E-08	CCL5/CCL7/CCL4/CCL3/CCL2	5
GO:0002687	BP	GO:0002687	positive regulation of leukocyte migration	135/18723	8.53E-09	1.74E-07	9.35E-08	CCR1/CCL5/CCL7/CCL4/CCL8/CCL3	6
GO:0071677	BP	GO:0071677	positive regulation of mononuclear cell migration	65/18723	1.08E-08	2.16E-07	1.16E-07	CCR1/CCL5/CCL7/CCL4/CCL3	5
GO:0006874	BP	GO:0006874	cellular calcium ion homeostasis	448/18723	2.41E-08	4.67E-07	2.51E-07	CCR1/CCL5/CCL23/CCL14/CCL15/CCL7/CCL8/CCL3	8
GO:0055074	BP	GO:0055074	calcium ion homeostasis	460/18723	2.95E-08	5.59E-07	3.00E-07	CCR1/CCL5/CCL23/CCL14/CCL15/CCL7/CCL8/CCL3	8
GO:0072503	BP	GO:0072503	cellular divalent inorganic cation homeostasis	486/18723	4.52E-08	8.35E-07	4.48E-07	CCR1/CCL5/CCL23/CCL14/CCL15/CCL7/CCL8/CCL3	8
GO:0002690	BP	GO:0002690	positive regulation of leukocyte chemotaxis	94/18723	7.05E-08	1.27E-06	6.84E-07	CCR1/CCL5/CCL7/CCL4/CCL3	5
GO:2000403	BP	GO:2000403	positive regulation of lymphocyte migration	35/18723	7.31E-08	1.29E-06	6.92E-07	CCL5/CCL7/CCL4/CCL3	4
GO:0050920	BP	GO:0050920	regulation of chemotaxis	223/18723	1.70E-07	2.93E-06	1.57E-06	CCR1/CCL5/CCL7/CCL4/CCL3/CCL2	6
GO:0051928	BP	GO:0051928	positive regulation of calcium ion transport	122/18723	2.61E-07	4.40E-06	2.36E-06	CCR1/CCL5/CCL4/CCL3/CCL2	5
GO:0043922	BP	GO:0043922	negative regulation by host of viral transcription	14/18723	5.08E-07	8.39E-06	4.51E-06	CCL5/CCL4/CCL3	3
GO:0050921	BP	GO:0050921	positive regulation of chemotaxis	141/18723	5.36E-07	8.66E-06	4.65E-06	CCR1/CCL5/CCL7/CCL4/CCL3	5
GO:0043270	BP	GO:0043270	positive regulation of ion transport	275/18723	5.82E-07	9.22E-06	4.95E-06	CCR1/CCL5/CEBPB/CCL4/CCL3/CCL2	6
GO:0051851	BP	GO:0051851	modulation by host of symbiont process	60/18723	6.67E-07	1.04E-05	5.56E-06	CCL5/CCL4/CCL8/CCL3	4
GO:0051817	BP	GO:0051817	modulation of process of other organism involved in symbiotic interaction	81/18723	2.24E-06	3.41E-05	1.83E-05	CCL5/CCL4/CCL8/CCL3	4
GO:0051702	BP	GO:0051702	biological process involved in interaction with symbiont	94/18723	4.07E-06	6.07E-05	3.26E-05	CCL5/CCL4/CCL8/CCL3	4
GO:0010959	BP	GO:0010959	regulation of metal ion transport	406/18723	5.57E-06	8.15E-05	4.38E-05	CCR1/CCL5/CCL4/WWP2/CCL3/CCL2	6
GO:0016032	BP	GO:0016032	viral process	415/18723	6.32E-06	9.08E-05	4.88E-05	CCL5/CCL4/WWP2/CCL8/CCL3/CCL2	6
GO:0035821	BP	GO:0035821	modulation of process of other organism	106/18723	6.56E-06	9.26E-05	4.97E-05	CCL5/CCL4/CCL8/CCL3	4
GO:0006816	BP	GO:0006816	calcium ion transport	422/18723	6.95E-06	9.63E-05	5.17E-05	CCR1/CCL5/CCL4/CCL8/CCL3/CCL2	6
GO:0032103	BP	GO:0032103	positive regulation of response to external stimulus	427/18723	7.43E-06	0.000101215	5.44E-05	CCR1/CCL5/CEBPB/CCL7/CCL4/CCL3	6
GO:0051924	BP	GO:0051924	regulation of calcium ion transport	255/18723	9.82E-06	0.000131349	7.06E-05	CCR1/CCL5/CCL4/CCL3/CCL2	5
GO:0048246	BP	GO:0048246	macrophage chemotaxis	38/18723	1.16E-05	0.000152121	8.17E-05	CCL5/CCL3/CCL2	3
GO:0044403	BP	GO:0044403	biological process involved in symbiotic interaction	290/18723	1.83E-05	0.000236314	0.00012694	CCL5/CCL4/WWP2/CCL8/CCL3	5
GO:0042063	BP	GO:0042063	gliogenesis	301/18723	2.19E-05	0.000278012	0.000149339	EGR2/SPINT1/CCL3/CCL2/NAB2	5
GO:0007622	BP	GO:0007622	rhythmic behavior	49/18723	2.50E-05	0.000313515	0.00016841	EGR2/PER3/EGR1	3
GO:0019083	BP	GO:0019083	viral transcription	50/18723	2.66E-05	0.000327983	0.000176182	CCL5/CCL4/CCL3	3
GO:1901214	BP	GO:1901214	regulation of neuron death	319/18723	2.89E-05	0.000350103	0.000188064	CCL5/CEBPB/CCL3/CCL2/EGR1	5
GO:1905517	BP	GO:1905517	macrophage migration	55/18723	3.55E-05	0.000423888	0.000227699	CCL5/CCL3/CCL2	3
GO:0031663	BP	GO:0031663	lipopolysaccharide-mediated signaling pathway	60/18723	4.61E-05	0.000542458	0.000291391	CCL5/CCL3/CCL2	3
GO:0070997	BP	GO:0070997	neuron death	361/18723	5.21E-05	0.000603342	0.000324096	CCL5/CEBPB/CCL3/CCL2/EGR1	5
GO:0045670	BP	GO:0045670	regulation of osteoclast differentiation	64/18723	5.60E-05	0.000639087	0.000343297	CCR1/CEBPB/CCL3	3
GO:0050918	BP	GO:0050918	positive chemotaxis	66/18723	6.14E-05	0.000680824	0.000365717	CCL5/CCL15/CCL3	3
GO:0072678	BP	GO:0072678	T cell migration	66/18723	6.14E-05	0.000680824	0.000365717	CCL5/CCL3/CCL2	3
GO:0021561	BP	GO:0021561	facial nerve development	11/18723	7.20E-05	0.000765652	0.000411284	EGR2/HOXB2	2
GO:0021604	BP	GO:0021604	cranial nerve structural organization	11/18723	7.20E-05	0.000765652	0.000411284	EGR2/HOXB2	2
GO:0021610	BP	GO:0021610	facial nerve morphogenesis	11/18723	7.20E-05	0.000765652	0.000411284	EGR2/HOXB2	2
GO:0001503	BP	GO:0001503	ossification	408/18723	9.30E-05	0.000974938	0.000523705	EGR2/CCR1/CEBPB/CCL3/NAB2	5
GO:0071222	BP	GO:0071222	cellular response to lipopolysaccharide	209/18723	9.43E-05	0.000975218	0.000523856	CCL5/CEBPB/CCL3/CCL2	4
GO:1902947	BP	GO:1902947	regulation of tau-protein kinase activity	13/18723	0.000102001	0.001041488	0.000559454	EGR1/NAB2	2
GO:0007422	BP	GO:0007422	peripheral nervous system development	80/18723	0.000109098	0.001099486	0.000590608	EGR2/EGR3/NAB2	3
GO:0071219	BP	GO:0071219	cellular response to molecule of bacterial origin	221/18723	0.000116936	0.001163366	0.000624923	CCL5/CEBPB/CCL3/CCL2	4
GO:0021783	BP	GO:0021783	preganglionic parasympathetic fiber development	16/18723	0.00015659	0.001538153	0.000826246	EGR2/HOXB2	2
GO:0019080	BP	GO:0019080	viral gene expression	94/18723	0.000176108	0.001658048	0.00089065	CCL5/CCL4/CCL3	3
GO:0030316	BP	GO:0030316	osteoclast differentiation	94/18723	0.000176108	0.001658048	0.00089065	CCR1/CEBPB/CCL3	3
GO:0071216	BP	GO:0071216	cellular response to biotic stimulus	246/18723	0.000176585	0.001658048	0.00089065	CCL5/CEBPB/CCL3/CCL2	4
GO:0048532	BP	GO:0048532	anatomical structure arrangement	17/18723	0.000177343	0.001658048	0.00089065	EGR2/HOXB2	2
GO:0070167	BP	GO:0070167	regulation of biomineral tissue development	97/18723	0.000193266	0.001785409	0.000959064	CCR1/CEBPB/CCL3	3
GO:0048486	BP	GO:0048486	parasympathetic nervous system development	18/18723	0.000199369	0.001820118	0.000977709	EGR2/HOXB2	2
GO:0110149	BP	GO:0110149	regulation of biomineralization	99/18723	0.000205287	0.001852355	0.000995025	CCR1/CEBPB/CCL3	3
GO:0042110	BP	GO:0042110	T cell activation	487/18723	0.000212906	0.00189902	0.001020092	CCL5/CEBPB/EGR3/CCL2/EGR1	5
GO:0030502	BP	GO:0030502	negative regulation of bone mineralization	21/18723	0.000273059	0.002380833	0.001278906	CCR1/CCL3	2
GO:0090026	BP	GO:0090026	positive regulation of monocyte chemotaxis	21/18723	0.000273059	0.002380833	0.001278906	CCR1/CCL5	2
GO:1902105	BP	GO:1902105	regulation of leukocyte differentiation	279/18723	0.000285649	0.00246293	0.001323006	CCR1/CEBPB/EGR3/CCL3	4
GO:0090280	BP	GO:0090280	positive regulation of calcium ion import	22/18723	0.000300152	0.002557381	0.001373742	CCL3/CCL2	2
GO:0044344	BP	GO:0044344	cellular response to fibroblast growth factor stimulus	113/18723	0.000303195	0.002557381	0.001373742	CCL5/EGR3/CCL2	3
GO:0030278	BP	GO:0030278	regulation of ossification	115/18723	0.000319244	0.002663797	0.001430906	EGR2/CCR1/CCL3	3
GO:0002761	BP	GO:0002761	regulation of myeloid leukocyte differentiation	120/18723	0.000361743	0.002954865	0.001587258	CCR1/CEBPB/CCL3	3
GO:0071774	BP	GO:0071774	response to fibroblast growth factor	120/18723	0.000361743	0.002954865	0.001587258	CCL5/EGR3/CCL2	3
GO:0048511	BP	GO:0048511	rhythmic process	298/18723	0.000366869	0.002965525	0.001592984	EGR2/EGR3/PER3/EGR1	4
GO:0002407	BP	GO:0002407	dendritic cell chemotaxis	26/18723	0.000421091	0.003334352	0.001791106	CCR1/CCL5	2
GO:1905523	BP	GO:1905523	positive regulation of macrophage migration	26/18723	0.000421091	0.003334352	0.001791106	CCL5/CCL3	2
GO:0019058	BP	GO:0019058	viral life cycle	317/18723	0.000463489	0.003629289	0.001949537	CCL5/WWP2/CCL8/CCL2	4
GO:0019079	BP	GO:0019079	viral genome replication	131/18723	0.000467692	0.003629289	0.001949537	CCL5/CCL8/CCL2	3
GO:0010818	BP	GO:0010818	T cell chemotaxis	28/18723	0.000489064	0.003757565	0.002018442	CCL5/CCL3	2
GO:0021602	BP	GO:0021602	cranial nerve morphogenesis	29/18723	0.000524918	0.003954721	0.002124348	EGR2/HOXB2	2
GO:0090025	BP	GO:0090025	regulation of monocyte chemotaxis	29/18723	0.000524918	0.003954721	0.002124348	CCR1/CCL5	2
GO:0050863	BP	GO:0050863	regulation of T cell activation	329/18723	0.000533167	0.003978249	0.002136987	CCL5/CEBPB/EGR3/CCL2	4
GO:0070168	BP	GO:0070168	negative regulation of biomineral tissue development	30/18723	0.000562012	0.004153536	0.002231145	CCR1/CCL3	2
GO:1903037	BP	GO:1903037	regulation of leukocyte cell-cell adhesion	336/18723	0.000577106	0.004224849	0.002269452	CCL5/CEBPB/EGR3/CCL2	4
GO:0110150	BP	GO:0110150	negative regulation of biomineralization	31/18723	0.000600344	0.004353897	0.002338773	CCR1/CCL3	2
GO:0032496	BP	GO:0032496	response to lipopolysaccharide	343/18723	0.000623571	0.004480473	0.002406765	CCL5/CEBPB/CCL3/CCL2	4
GO:0050850	BP	GO:0050850	positive regulation of calcium-mediated signaling	32/18723	0.000639912	0.004555701	0.002447175	CCL4/CCL3	2
GO:0036336	BP	GO:0036336	dendritic cell migration	33/18723	0.000680712	0.004802112	0.00257954	CCR1/CCL5	2
GO:0006887	BP	GO:0006887	exocytosis	352/18723	0.000687158	0.004803914	0.002580507	CCR1/CCL5/CCL8/CCL3	4
GO:0008360	BP	GO:0008360	regulation of cell shape	154/18723	0.000749229	0.005191084	0.002788483	CCL7/CCL3/CCL2	3
GO:0002237	BP	GO:0002237	response to molecule of bacterial origin	363/18723	0.000770988	0.005294572	0.002844073	CCL5/CEBPB/CCL3/CCL2	4
GO:1903706	BP	GO:1903706	regulation of hemopoiesis	367/18723	0.000803197	0.005467375	0.002936897	CCR1/CEBPB/EGR3/CCL3	4
GO:0007159	BP	GO:0007159	leukocyte cell-cell adhesion	371/18723	0.00083635	0.005643547	0.003031531	CCL5/CEBPB/EGR3/CCL2	4
GO:0030279	BP	GO:0030279	negative regulation of ossification	38/18723	0.000903109	0.006041487	0.003245291	CCR1/CCL3	2
GO:0031214	BP	GO:0031214	biomineral tissue development	169/18723	0.000980658	0.006504194	0.003493843	CCR1/CEBPB/CCL3	3
GO:0007259	BP	GO:0007259	receptor signaling pathway via JAK-STAT	170/18723	0.000997516	0.006524939	0.003504986	CCL5/PARP14/CCL2	3
GO:0014037	BP	GO:0014037	Schwann cell differentiation	40/18723	0.001000603	0.006524939	0.003504986	EGR2/NAB2	2
GO:0110148	BP	GO:0110148	biomineralization	171/18723	0.001014557	0.006560802	0.003524251	CCR1/CEBPB/CCL3	3
GO:1905521	BP	GO:1905521	regulation of macrophage migration	41/18723	0.001051168	0.006741374	0.003621248	CCL5/CCL3	2
GO:0045687	BP	GO:0045687	positive regulation of glial cell differentiation	42/18723	0.001102942	0.007015433	0.003768463	EGR2/SPINT1	2
GO:0036230	BP	GO:0036230	granulocyte activation	43/18723	0.001155922	0.007292643	0.003917372	CCL5/CCL3	2
GO:0097696	BP	GO:0097696	receptor signaling pathway via STAT	181/18723	0.001195218	0.007458327	0.004006372	CCL5/PARP14/CCL2	3
GO:0002696	BP	GO:0002696	positive regulation of leukocyte activation	409/18723	0.001201406	0.007458327	0.004006372	CCL5/EGR3/CCL3/CCL2	4
GO:0050867	BP	GO:0050867	positive regulation of cell activation	420/18723	0.001325162	0.008161317	0.004383996	CCL5/EGR3/CCL3/CCL2	4
GO:0043618	BP	GO:0043618	regulation of transcription from RNA polymerase II promoter in response to stress	47/18723	0.001379848	0.008236631	0.004424452	CEBPB/EGR1	2
GO:0048483	BP	GO:0048483	autonomic nervous system development	47/18723	0.001379848	0.008236631	0.004424452	EGR2/HOXB2	2
GO:0048512	BP	GO:0048512	circadian behavior	47/18723	0.001379848	0.008236631	0.004424452	PER3/EGR1	2
GO:0090279	BP	GO:0090279	regulation of calcium ion import	47/18723	0.001379848	0.008236631	0.004424452	CCL3/CCL2	2
GO:0002683	BP	GO:0002683	negative regulation of immune system process	434/18723	0.001495313	0.008857734	0.004758088	CEBPB/PARP14/CCL3/CCL2	4
GO:0019722	BP	GO:0019722	calcium-mediated signaling	202/18723	0.001637901	0.009628875	0.00517232	CCR1/CCL4/CCL3	3
GO:0022407	BP	GO:0022407	regulation of cell-cell adhesion	448/18723	0.001680249	0.009767029	0.005246532	CCL5/CEBPB/EGR3/CCL2	4
GO:0021545	BP	GO:0021545	cranial nerve development	52/18723	0.001686575	0.009767029	0.005246532	EGR2/HOXB2	2
GO:0008347	BP	GO:0008347	glial cell migration	53/18723	0.00175147	0.009920733	0.005329097	CCL3/CCL2	2
GO:0016925	BP	GO:0016925	protein sumoylation	53/18723	0.00175147	0.009920733	0.005329097	EGR2/EGR1	2
GO:0043620	BP	GO:0043620	regulation of DNA-templated transcription in response to stress	53/18723	0.00175147	0.009920733	0.005329097	CEBPB/EGR1	2
GO:0002573	BP	GO:0002573	myeloid leukocyte differentiation	208/18723	0.001780864	0.010014134	0.005379269	CCR1/CEBPB/CCL3	3
GO:0007623	BP	GO:0007623	circadian rhythm	210/18723	0.001830201	0.01014454	0.005449319	EGR3/PER3/EGR1	3
GO:0045637	BP	GO:0045637	regulation of myeloid cell differentiation	210/18723	0.001830201	0.01014454	0.005449319	CCR1/CEBPB/CCL3	3
GO:0043491	BP	GO:0043491	protein kinase B signaling	211/18723	0.001855187	0.010210108	0.00548454	CCL5/CCL3/CCL2	3
GO:0043523	BP	GO:0043523	regulation of neuron apoptotic process	212/18723	0.001880387	0.010275918	0.005519891	CEBPB/CCL3/CCL2	3
GO:0010332	BP	GO:0010332	response to gamma radiation	56/18723	0.001953207	0.010599221	0.005693559	CCL7/EGR1	2
GO:0050870	BP	GO:0050870	positive regulation of T cell activation	216/18723	0.001983332	0.010687957	0.005741225	CCL5/EGR3/CCL2	3
GO:0010001	BP	GO:0010001	glial cell differentiation	225/18723	0.00222769	0.011921982	0.006404103	EGR2/SPINT1/NAB2	3
GO:0032731	BP	GO:0032731	positive regulation of interleukin-1 beta production	62/18723	0.002388184	0.012693361	0.006818463	CCL3/EGR1	2
GO:1903039	BP	GO:1903039	positive regulation of leukocyte cell-cell adhesion	239/18723	0.002643766	0.013956205	0.007496822	CCL5/EGR3/CCL2	3
GO:0014015	BP	GO:0014015	positive regulation of gliogenesis	66/18723	0.00270128	0.014163469	0.007608158	EGR2/SPINT1	2
GO:0007187	BP	GO:0007187	G protein-coupled receptor signaling pathway, coupled to cyclic nucleotide second messenger	67/18723	0.00278242	0.014394385	0.007732198	CCR1/CCL2	2
GO:0035914	BP	GO:0035914	skeletal muscle cell differentiation	67/18723	0.00278242	0.014394385	0.007732198	EGR2/EGR1	2
GO:0070663	BP	GO:0070663	regulation of leukocyte proliferation	245/18723	0.002835844	0.014455138	0.007764833	CCL5/CEBPB/CCL8	3
GO:0032922	BP	GO:0032922	circadian regulation of gene expression	68/18723	0.0028647	0.014455138	0.007764833	PER3/EGR1	2
GO:0042531	BP	GO:0042531	positive regulation of tyrosine phosphorylation of STAT protein	68/18723	0.0028647	0.014455138	0.007764833	CCL5/PARP14	2
GO:0051402	BP	GO:0051402	neuron apoptotic process	246/18723	0.002868674	0.014455138	0.007764833	CEBPB/CCL3/CCL2	3
GO:0050795	BP	GO:0050795	regulation of behavior	71/18723	0.003118363	0.015611936	0.008386227	PER3/CCL3	2
GO:0032732	BP	GO:0032732	positive regulation of interleukin-1 production	73/18723	0.003293131	0.016276877	0.008743412	CCL3/EGR1	2
GO:0050848	BP	GO:0050848	regulation of calcium-mediated signaling	73/18723	0.003293131	0.016276877	0.008743412	CCL4/CCL3	2
GO:0009636	BP	GO:0009636	response to toxic substance	262/18723	0.003426315	0.016827975	0.009039444	CCL5/CCL4/CCL3	3
GO:0045685	BP	GO:0045685	regulation of glial cell differentiation	76/18723	0.00356372	0.017392747	0.009342821	EGR2/SPINT1	2
GO:0021675	BP	GO:0021675	nerve development	77/18723	0.003656157	0.017732359	0.00952525	EGR2/HOXB2	2
GO:0030500	BP	GO:0030500	regulation of bone mineralization	78/18723	0.003749709	0.01807313	0.009708301	CCR1/CCL3	2
GO:0001960	BP	GO:0001960	negative regulation of cytokine-mediated signaling pathway	81/18723	0.004037035	0.019263834	0.010347909	CCL5/PARP14	2
GO:0031349	BP	GO:0031349	positive regulation of defense response	278/18723	0.004046398	0.019263834	0.010347909	CCL5/CEBPB/CCL3	3
GO:0001892	BP	GO:0001892	embryonic placenta development	82/18723	0.004135026	0.019565731	0.010510078	CEBPB/SPINT1	2
GO:0022409	BP	GO:0022409	positive regulation of cell-cell adhesion	284/18723	0.004295465	0.020201703	0.010851702	CCL5/EGR3/CCL2	3
GO:0042509	BP	GO:0042509	regulation of tyrosine phosphorylation of STAT protein	85/18723	0.004435607	0.020735126	0.011138239	CCL5/PARP14	2
GO:0060761	BP	GO:0060761	negative regulation of response to cytokine stimulus	86/18723	0.004537996	0.021086734	0.011327112	CCL5/PARP14	2
GO:0007260	BP	GO:0007260	tyrosine phosphorylation of STAT protein	88/18723	0.004746051	0.021922236	0.011775916	CCL5/PARP14	2
GO:0070664	BP	GO:0070664	negative regulation of leukocyte proliferation	90/18723	0.00495846	0.022767842	0.012230148	CEBPB/CCL8	2
GO:0070509	BP	GO:0070509	calcium ion import	92/18723	0.005175204	0.023623283	0.012689664	CCL3/CCL2	2
GO:0022604	BP	GO:0022604	regulation of cell morphogenesis	309/18723	0.005433269	0.024656236	0.013244533	CCL7/CCL3/CCL2	3
GO:0019932	BP	GO:0019932	second-messenger-mediated signaling	312/18723	0.005580863	0.025178775	0.013525224	CCR1/CCL4/CCL3	3
GO:1901216	BP	GO:1901216	positive regulation of neuron death	97/18723	0.005735896	0.025728643	0.013820595	CCL3/EGR1	2
GO:0070661	BP	GO:0070661	leukocyte proliferation	318/18723	0.005883291	0.026238126	0.014094273	CCL5/CEBPB/CCL8	3
GO:0007517	BP	GO:0007517	muscle organ development	327/18723	0.0063552	0.028092474	0.015090369	EGR2/EGR3/EGR1	3
GO:0014013	BP	GO:0014013	regulation of gliogenesis	103/18723	0.006443892	0.028092474	0.015090369	EGR2/SPINT1	2
GO:0019233	BP	GO:0019233	sensory perception of pain	103/18723	0.006443892	0.028092474	0.015090369	CCL3/CCL2	2
GO:0046425	BP	GO:0046425	regulation of receptor signaling pathway via JAK-STAT	103/18723	0.006443892	0.028092474	0.015090369	CCL5/PARP14	2
GO:0032611	BP	GO:0032611	interleukin-1 beta production	110/18723	0.007317715	0.031547482	0.016946287	CCL3/EGR1	2
GO:0032651	BP	GO:0032651	regulation of interleukin-1 beta production	110/18723	0.007317715	0.031547482	0.016946287	CCL3/EGR1	2
GO:1904892	BP	GO:1904892	regulation of receptor signaling pathway via STAT	114/18723	0.007839868	0.03361181	0.018055177	CCL5/PARP14	2
GO:0051251	BP	GO:0051251	positive regulation of lymphocyte activation	362/18723	0.008403619	0.035830814	0.019247154	CCL5/EGR3/CCL2	3
GO:0030282	BP	GO:0030282	bone mineralization	119/18723	0.008515619	0.036109949	0.019397097	CCR1/CCL3	2
GO:0009615	BP	GO:0009615	response to virus	367/18723	0.00872451	0.036794673	0.019764908	CCL5/CCL4/CCL8	3
GO:0030099	BP	GO:0030099	myeloid cell differentiation	381/18723	0.009661348	0.040525439	0.021768955	CCR1/CEBPB/CCL3	3
GO:0032612	BP	GO:0032612	interleukin-1 production	128/18723	0.00979565	0.040649327	0.021835504	CCL3/EGR1	2
GO:0032652	BP	GO:0032652	regulation of interleukin-1 production	128/18723	0.00979565	0.040649327	0.021835504	CCL3/EGR1	2
GO:0045860	BP	GO:0045860	positive regulation of protein kinase activity	386/18723	0.010009736	0.041098176	0.022076611	CCL5/EGR1/NAB2	3
GO:0050727	BP	GO:0050727	regulation of inflammatory response	386/18723	0.010009736	0.041098176	0.022076611	CCL5/CEBPB/CCL3	3
GO:0042552	BP	GO:0042552	myelination	134/18723	0.010693788	0.043675683	0.023461164	EGR2/NAB2	2
GO:0007272	BP	GO:0007272	ensheathment of neurons	136/18723	0.011001025	0.044462475	0.023883804	EGR2/NAB2	2
GO:0008366	BP	GO:0008366	axon ensheathment	136/18723	0.011001025	0.044462475	0.023883804	EGR2/NAB2	2
GO:0033089	BP	GO:0033089	positive regulation of T cell differentiation in thymus	10/18723	0.011691113	0.045819714	0.024612868	EGR3	1
GO:0070099	BP	GO:0070099	regulation of chemokine-mediated signaling pathway	10/18723	0.011691113	0.045819714	0.024612868	CCL5	1
GO:0072124	BP	GO:0072124	regulation of glomerular mesangial cell proliferation	10/18723	0.011691113	0.045819714	0.024612868	EGR1	1
GO:0072203	BP	GO:0072203	cell proliferation involved in metanephros development	10/18723	0.011691113	0.045819714	0.024612868	EGR1	1
GO:1903980	BP	GO:1903980	positive regulation of microglial cell activation	10/18723	0.011691113	0.045819714	0.024612868	CCL3	1
GO:2000425	BP	GO:2000425	regulation of apoptotic cell clearance	10/18723	0.011691113	0.045819714	0.024612868	CCL2	1
GO:0050729	BP	GO:0050729	positive regulation of inflammatory response	142/18723	0.011946049	0.046583588	0.025023197	CEBPB/CCL3	2
GO:0001890	BP	GO:0001890	placenta development	144/18723	0.012268768	0.04736599	0.025443478	CEBPB/SPINT1	2
GO:0031644	BP	GO:0031644	regulation of nervous system process	144/18723	0.012268768	0.04736599	0.025443478	EGR2/CCL3	2
GO:0043524	BP	GO:0043524	negative regulation of neuron apoptotic process	145/18723	0.012431563	0.047756895	0.02565346	CEBPB/CCL2	2
GO:0033632	BP	GO:0033632	regulation of cell-cell adhesion mediated by integrin	11/18723	0.012853021	0.048183306	0.025882514	CCL5	1
GO:0034350	BP	GO:0034350	regulation of glial cell apoptotic process	11/18723	0.012853021	0.048183306	0.025882514	CCL2	1
GO:0046643	BP	GO:0046643	regulation of gamma-delta T cell activation	11/18723	0.012853021	0.048183306	0.025882514	EGR3	1
GO:0072110	BP	GO:0072110	glomerular mesangial cell proliferation	11/18723	0.012853021	0.048183306	0.025882514	EGR1	1
GO:1990440	BP	GO:1990440	positive regulation of transcription from RNA polymerase II promoter in response to endoplasmic reticulum stress	11/18723	0.012853021	0.048183306	0.025882514	CEBPB	1
GO:0010212	BP	GO:0010212	response to ionizing radiation	148/18723	0.012925663	0.048222667	0.025903657	CCL7/EGR1	2
GO:1903131	BP	GO:1903131	mononuclear cell differentiation	426/18723	0.013062894	0.048501462	0.026053417	CEBPB/EGR3/EGR1	3
GO:0048568	BP	GO:0048568	embryonic organ development	427/18723	0.013145354	0.048575215	0.026093034	CEBPB/HOXB2/SPINT1	3
GO:0001959	BP	GO:0001959	regulation of cytokine-mediated signaling pathway	150/18723	0.013259804	0.048765914	0.026195472	CCL5/PARP14	2
GO:0030902	BP	GO:0030902	hindbrain development	151/18723	0.013428289	0.049152607	0.026403191	EGR2/HOXB2	2
GO:0048020	MF	GO:0048020	CCR chemokine receptor binding	48/18368	1.24E-18	6.16E-17	2.48E-17	CCL5/CCL23/CCL14/CCL15/CCL7/CCL4/CCL8/CCL3/CCL2	9
GO:0008009	MF	GO:0008009	chemokine activity	49/18368	1.52E-18	6.16E-17	2.48E-17	CCL5/CCL23/CCL14/CCL15/CCL7/CCL4/CCL8/CCL3/CCL2	9
GO:0042379	MF	GO:0042379	chemokine receptor binding	72/18368	6.21E-17	1.68E-15	6.76E-16	CCL5/CCL23/CCL14/CCL15/CCL7/CCL4/CCL8/CCL3/CCL2	9
GO:0005125	MF	GO:0005125	cytokine activity	235/18368	3.39E-12	6.87E-11	2.77E-11	CCL5/CCL23/CCL14/CCL15/CCL7/CCL4/CCL8/CCL3/CCL2	9
GO:0005126	MF	GO:0005126	cytokine receptor binding	271/18368	1.22E-11	1.98E-10	7.96E-11	CCL5/CCL23/CCL14/CCL15/CCL7/CCL4/CCL8/CCL3/CCL2	9
GO:0001664	MF	GO:0001664	G protein-coupled receptor binding	295/18368	2.61E-11	3.52E-10	1.42E-10	CCL5/CCL23/CCL14/CCL15/CCL7/CCL4/CCL8/CCL3/CCL2	9
GO:0048018	MF	GO:0048018	receptor ligand activity	487/18368	2.20E-09	2.55E-08	1.03E-08	CCL5/CCL23/CCL14/CCL15/CCL7/CCL4/CCL8/CCL3/CCL2	9
GO:0030546	MF	GO:0030546	signaling receptor activator activity	495/18368	2.54E-09	2.57E-08	1.04E-08	CCL5/CCL23/CCL14/CCL15/CCL7/CCL4/CCL8/CCL3/CCL2	9
GO:0016004	MF	GO:0016004	phospholipase activator activity	16/18368	8.27E-07	7.44E-06	3.00E-06	CCL5/CCL8/CCL3	3
GO:0060229	MF	GO:0060229	lipase activator activity	18/18368	1.20E-06	9.74E-06	3.92E-06	CCL5/CCL8/CCL3	3
GO:0001228	MF	GO:0001228	DNA-binding transcription activator activity, RNA polymerase II-specific	450/18368	1.12E-05	7.51E-05	3.03E-05	EGR2/CEBPB/HOXB2/EGR3/EGR4/EGR1	6
GO:0042056	MF	GO:0042056	chemoattractant activity	37/18368	1.13E-05	7.51E-05	3.03E-05	CCL5/CCL15/CCL3	3
GO:0001216	MF	GO:0001216	DNA-binding transcription activator activity	456/18368	1.21E-05	7.51E-05	3.03E-05	EGR2/CEBPB/HOXB2/EGR3/EGR4/EGR1	6
GO:0008201	MF	GO:0008201	heparin binding	166/18368	4.14E-05	0.000239797	9.66E-05	CCL23/CCL15/CCL7/CCL8	4
GO:0005539	MF	GO:0005539	glycosaminoglycan binding	230/18368	0.000146735	0.000792371	0.000319214	CCL23/CCL15/CCL7/CCL8	4
GO:1901681	MF	GO:1901681	sulfur compound binding	265/18368	0.000252441	0.001277983	0.000514847	CCL23/CCL15/CCL7/CCL8	4
GO:0008047	MF	GO:0008047	enzyme activator activity	110/18368	0.000296207	0.001411337	0.00056857	CCL5/CCL8/CCL3	3
GO:0035035	MF	GO:0035035	histone acetyltransferase binding	25/18368	0.000404029	0.001818132	0.000732451	CEBPB/EGR1	2
GO:0004435	MF	GO:0004435	phosphatidylinositol phospholipase C activity	26/18368	0.000437381	0.001864624	0.000751181	CCR1/CCL5	2
GO:0004629	MF	GO:0004629	phospholipase C activity	28/18368	0.00050797	0.00205728	0.000828794	CCR1/CCL5	2
GO:0019956	MF	GO:0019956	chemokine binding	33/18368	0.000706978	0.002700751	0.001088022	CCR1/PLP2	2
GO:0140677	MF	GO:0140677	molecular function activator activity	150/18368	0.000733537	0.002700751	0.001088022	CCL5/CCL8/CCL3	3
GO:0008081	MF	GO:0008081	phosphoric diester hydrolase activity	89/18368	0.005035057	0.017647491	0.007109451	CCR1/CCL5	2
GO:0061629	MF	GO:0061629	RNA polymerase II-specific DNA-binding transcription factor binding	299/18368	0.005228886	0.017647491	0.007109451	EGR2/CEBPB/WWP2	3
GO:0044389	MF	GO:0044389	ubiquitin-like protein ligase binding	316/18368	0.006095094	0.019748104	0.007955701	EGR2/CEBPB/PER3	3
GO:0004620	MF	GO:0004620	phospholipase activity	104/18368	0.006812304	0.021222949	0.008549856	CCR1/CCL5	2
GO:0016298	MF	GO:0016298	lipase activity	129/18368	0.010312986	0.030938959	0.012464038	CCR1/CCL5	2
GO:0140297	MF	GO:0140297	DNA-binding transcription factor binding	394/18368	0.011143882	0.032237658	0.01298723	EGR2/CEBPB/WWP2	3
GO:0019955	MF	GO:0019955	cytokine binding	139/18368	0.011894498	0.033222562	0.013384008	CCR1/PLP2	2
GO:0061665	MF	GO:0061665	SUMO ligase activity	11/18368	0.013100014	0.035370037	0.014249138	EGR2	1
GO:0035259	MF	GO:0035259	glucocorticoid receptor binding	14/18368	0.016644215	0.04213067	0.016972719	CEBPB	1
GO:0071837	MF	GO:0071837	HMG box domain binding	14/18368	0.016644215	0.04213067	0.016972719	EGR2	1
GO:0004698	MF	GO:0004698	calcium-dependent protein kinase C activity	16/18368	0.019000263	0.045265332	0.018235547	CCL3	1
GO:1990404	MF	GO:1990404	protein ADP-ribosylase activity	16/18368	0.019000263	0.045265332	0.018235547	PARP14	1
GO:0004697	MF	GO:0004697	protein kinase C activity	17/18368	0.020176265	0.046693643	0.018810954	CCL3	1
GO:0003714	MF	GO:0003714	transcription corepressor activity	187/18368	0.020835039	0.046878837	0.018885561	PARP14/NAB2	2
