# Supplementary material for: Identification and verification of the key genes, CCR1 and EGR2, in diabetes-associated lipophagy
Source: Sci Rep. 2026 Mar 20;16:14274. doi: 10.1038/s41598-026-43737-9 (PMC13139434; doi:10.1038/s41598-026-43737-9)
Supplement: Supplementary file 9 — Supplementary Material 9 [file 41598_2026_43737_MOESM9_ESM.csv]

	logFC	AveExpr	t	P.Value	adj.P.Val	B	gene_symbol	group
PNP	0.52247374	9.902411294	5.822976173	3.78E-08	0.000452289	8.083128474	PNP	up
NOP10	0.384301856	12.21782235	5.675349929	7.66E-08	0.00045819	7.458405983	NOP10	no
CISH	0.589049133	9.112374863	5.3979245	2.81E-07	0.000966661	6.310457276	CISH	up
EGR2	1.468435095	7.70097259	5.33155619	3.81E-07	0.000966661	6.041101543	EGR2	up
SCAF11	-0.33886583	10.5492677	-5.31853849	4.04E-07	0.000966661	5.988515241	SCAF11	no
CCR1	0.682955918	10.78366311	4.816118327	3.75E-06	0.006686561	4.023657962	CCR1	up
QKI	-0.258416111	10.11547266	-4.806281617	3.91E-06	0.006686561	3.986502034	QKI	no
KLHL7	-0.328183503	7.648718078	-4.705191707	6.02E-06	0.00900017	3.607721217	KLHL7	no
CHFR	-0.210847504	10.08765919	-4.646072172	7.72E-06	0.010263101	3.388822419	CHFR	no
PPP2R5E	-0.20031046	9.803586808	-4.455495163	1.70E-05	0.020326713	2.696688456	PPP2R5E	no
WDR37	0.205548734	9.82870187	4.401440423	2.12E-05	0.023018851	2.504208259	WDR37	no
PCK2	-0.221018261	8.819952565	-4.332232016	2.80E-05	0.026307236	2.260296598	PCK2	no
CSDE1	-0.217059174	11.2355572	-4.326746413	2.86E-05	0.026307236	2.241086156	CSDE1	no
RGCC	0.510726437	10.59103425	4.297132965	3.22E-05	0.027493223	2.137693561	RGCC	up
THOC7	-0.232159928	9.794951537	-4.257375288	3.77E-05	0.028925922	1.999717914	THOC7	no
UCHL3	-0.208160275	9.670440539	-4.250673246	3.87E-05	0.028925922	1.976553746	UCHL3	no
PDCD6	0.244446768	10.32191917	4.229993743	4.20E-05	0.029194761	1.905252464	PDCD6	no
CD44	-0.181824764	12.95602222	-4.206231238	4.61E-05	0.029194761	1.823644936	CD44	no
SON	0.314463101	11.40972069	4.204686595	4.64E-05	0.029194761	1.818352186	SON	no
SNX5	0.28997397	9.264942662	4.162703921	5.46E-05	0.030280966	1.675062091	SNX5	no
ZNF202	0.247702835	8.193471833	4.160418988	5.51E-05	0.030280966	1.667294766	ZNF202	no
PAK2	-0.345955567	10.00494224	-4.15246114	5.69E-05	0.030280966	1.640268452	PAK2	no
IL1B	1.017674645	9.91964448	4.146401701	5.82E-05	0.030280966	1.61971591	IL1B	up
SLA	0.328416811	10.9753688	4.127201645	6.27E-05	0.031263465	1.554743906	SLA	no
ZNF473	0.422813451	7.323145725	4.108535403	6.74E-05	0.032259686	1.49179928	ZNF473	no
WDR3	0.25095564	8.395766419	4.077674707	7.59E-05	0.033091015	1.388213537	WDR3	no
LDLR	0.421999433	9.401763612	4.076252867	7.64E-05	0.033091015	1.383455506	LDLR	no
UBAP2L	-0.305135058	9.643374354	-4.072486983	7.75E-05	0.033091015	1.370859561	UBAP2L	no
REPS1	-0.647740632	7.058595035	-4.045709476	8.58E-05	0.035399693	1.281554213	REPS1	down
IL23A	0.365564565	8.052468447	3.967614963	0.000115432	0.044926855	1.023710898	IL23A	no
SEC14L1	0.322556329	10.26990966	3.959907519	0.000118831	0.044926855	0.99847549	SEC14L1	no
EGR3	0.771099367	7.741961675	3.948750485	0.000123922	0.044926855	0.962013487	EGR3	up
LARP4B	-0.321396372	9.242498228	-3.940665512	0.00012774	0.044926855	0.935641488	LARP4B	no
ANKRD49	0.234382969	10.17598829	3.933997383	0.000130974	0.044926855	0.913922873	ANKRD49	no
RMND5A	0.231253687	9.111889361	3.921688084	0.000137148	0.044926855	0.873906279	RMND5A	no
RRM1	-0.238221642	9.182317896	-3.912046587	0.000142176	0.044926855	0.842631251	RRM1	no
AOAH	-0.291874289	10.36470205	-3.911909609	0.000142249	0.044926855	0.842187357	AOAH	no
TRAF3	0.227174898	8.501061992	3.911000602	0.000142732	0.044926855	0.839241928	TRAF3	no
HLA-DOB	0.409952827	9.322125912	3.891665527	0.00015339	0.045708596	0.776718564	HLA-DOB	no
SGK1	0.562453419	11.69058285	3.88783482	0.000155589	0.045708596	0.764360261	SGK1	up
KIAA0319L	-0.929404087	6.794516773	-3.885953528	0.00015668	0.045708596	0.758294508	KIAA0319L	down
DDX52	-0.306110874	7.857646697	-3.850092668	0.000178924	0.050955051	0.643113645	DDX52	no
SPTLC2	-0.256301265	9.65822396	-3.84298677	0.000183674	0.051091388	0.620390646	SPTLC2	no
DHX15	0.276935035	11.74399906	3.829695782	0.000192883	0.052433426	0.577978538	DHX15	no
MCL1	0.271494534	13.14708166	3.821847252	0.000198525	0.05276784	0.552988325	MCL1	no
OGFOD1	-0.215839893	8.780218171	-3.800792821	0.000214444	0.055759998	0.486151132	OGFOD1	no
ZNF277	-0.288927716	9.165904934	-3.79200891	0.000221437	0.056353339	0.458353599	ZNF277	no
MRPS10	-0.240274298	9.065230103	-3.773020491	0.000237301	0.059132465	0.398438364	MRPS10	no
NOL11	0.246652334	9.935854071	3.758025839	0.000250584	0.06077442	0.351294847	NOL11	no
ZNF223	0.31070758	6.887078616	3.754234734	0.000254052	0.06077442	0.339399333	ZNF223	no
UMPS	0.310748141	8.214218358	3.746337511	0.000261424	0.061311588	0.31465078	UMPS	no
HLA-DRB4	2.476623275	10.85010566	3.733186481	0.000274151	0.062287441	0.273530494	HLA-DRB4	no
FOSB	1.640079181	8.260496322	3.729863107	0.000277459	0.062287441	0.263157441	FOSB	no
POLR2C	0.208715732	9.830208545	3.72614223	0.000281207	0.062287441	0.251552492	POLR2C	no
GIGYF2	0.202875654	8.83188065	3.708108136	0.000300065	0.065255878	0.195438488	GIGYF2	no
CBFA2T2	0.221802111	8.248425646	3.687219405	0.000323402	0.06907525	0.130716483	CBFA2T2	no
STX8	-0.206769039	9.84673235	-3.675055556	0.000337773	0.070348938	0.093163866	STX8	no
LYST	0.291787734	9.970969322	3.666268361	0.000348527	0.070348938	0.066098214	LYST	no
BATF	0.220670918	9.42712526	3.665885731	0.000349003	0.070348938	0.064920858	BATF	no
SLC17A5	0.323687509	7.663166555	3.662775158	0.000352892	0.070348938	0.055353285	SLC17A5	no
MAML1	0.145896108	9.538108752	3.655567402	0.000362061	0.070993646	0.0332088	MAML1	no
PDPK1	0.287004119	8.896662835	3.64337958	0.00037808	0.072213064	-0.004155518	PDPK1	no
ADA2	-0.25615536	12.37933771	-3.638022686	0.000385331	0.072213064	-0.020546148	ADA2	no
ZNF654	0.374410897	7.400637475	3.632171353	0.000393401	0.072213064	-0.038427235	ZNF654	no
TAP2	-0.346670683	8.519313847	-3.631561612	0.000394251	0.072213064	-0.040289197	TAP2	no
ZBTB16	-0.381733807	8.30553476	-3.626835158	0.000400899	0.072213064	-0.054713709	ZBTB16	no
PLA2G7	-0.543238961	8.264918129	-3.62430314	0.000404504	0.072213064	-0.062434807	PLA2G7	no
ZSCAN32	0.221894326	8.48357685	3.619941165	0.000410787	0.072256144	-0.075725858	ZSCAN32	no
POLR1C	0.209703759	8.662711131	3.613226533	0.000420638	0.072589726	-0.096160041	POLR1C	no
CLASRP	0.334509471	9.417468495	3.610419978	0.000424821	0.072589726	-0.104691882	CLASRP	no
CYB5R1	-0.223098757	9.370828177	-3.585495767	0.000463732	0.076849235	-0.180223324	CYB5R1	no
ZNF133	0.253168574	7.572624059	3.58406249	0.000466069	0.076849235	-0.184553795	ZNF133	no
MAFB	0.59724284	11.76712037	3.582259771	0.000469024	0.076849235	-0.189998483	MAFB	no
F13A1	-0.51177961	10.01304428	-3.572098723	0.000486012	0.078556694	-0.220645607	F13A1	no
SNRK	0.209793278	11.36383751	3.554002285	0.000517714	0.081722003	-0.27505037	SNRK	no
SUMO3	-0.236395035	11.21386814	-3.552135543	0.000521093	0.081722003	-0.280649612	SUMO3	no
CFLAR	-0.23430818	10.822835	-3.549225611	0.000526401	0.081722003	-0.289373064	CFLAR	no
AZI2	-0.328231175	7.583378938	-3.54537622	0.000533501	0.081722003	-0.300903826	AZI2	no
EIF4G3	-0.287184211	8.865522154	-3.542024307	0.000539757	0.081722003	-0.310936036	EIF4G3	no
GAR1	0.173224698	9.070251054	3.53675683	0.000549729	0.082191295	-0.326685738	GAR1	no
ZNF211	0.196254868	8.699095193	3.53142281	0.000560002	0.082693671	-0.342614769	ZNF211	no
MIF	0.247454721	11.44428006	3.51668774	0.00058933	0.085407689	-0.386515421	MIF	no
OLA1	-0.191149356	9.968807732	-3.515057368	0.000592663	0.085407689	-0.391363549	OLA1	no
SAP130	0.184542358	8.674875555	3.497867737	0.000628893	0.088362387	-0.442366404	SAP130	no
FBXO28	0.23311017	8.769215626	3.496528501	0.000631801	0.088362387	-0.446331349	FBXO28	no
YWHAE	-0.282276863	9.168363681	-3.494500452	0.000636229	0.088362387	-0.452333209	YWHAE	no
HLA-DRB6	0.596515825	10.05195349	3.488192346	0.000650191	0.088362387	-0.470983189	HLA-DRB6	no
ZNF394	-0.325021822	10.12071805	-3.483879317	0.000659902	0.088362387	-0.483718671	ZNF394	no
FAM102A	0.245774896	10.00646615	3.483242787	0.000661346	0.088362387	-0.48559711	FAM102A	no
SRF	0.316525588	8.867473887	3.480942126	0.000666593	0.088362387	-0.492384133	SRF	no
PIM1	0.357565087	10.28915734	3.478473282	0.000672266	0.088362387	-0.499663176	PIM1	no
RAE1	0.219638536	10.4356052	3.470670408	0.000690497	0.089414842	-0.522640762	RAE1	no
FBXO21	-0.215319248	9.773661636	-3.468678683	0.000695225	0.089414842	-0.52849907	FBXO21	no
LRRC14	0.347324083	7.656419993	3.464794425	0.000704531	0.089647872	-0.539915914	LRRC14	no
HBB	0.869353069	14.0823085	3.454405582	0.000730002	0.090676371	-0.570399316	HBB	no
ANP32A-IT1	-0.461737014	6.724955505	-3.452327766	0.000735199	0.090676371	-0.576487026	ANP32A-IT1	no
HDGFL3	-0.375136271	6.94079117	-3.452264617	0.000735357	0.090676371	-0.576671995	HDGFL3	no
TSNAX	-0.225218538	9.293386099	-3.444681172	0.000754624	0.091680501	-0.598864294	TSNAX	no
CD82	0.437095713	8.636636967	3.44244936	0.000760384	0.091680501	-0.60538778	CD82	no
ABRAXAS2	0.213018466	9.165048238	3.440098871	0.000766495	0.091680501	-0.612254357	ABRAXAS2	no
DUSP6	0.443822975	11.58943387	3.436002468	0.000777255	0.092047057	-0.62421203	DUSP6	no
TPR	0.168021206	10.77234532	3.426211192	0.000803552	0.093069649	-0.652745415	TPR	no
TOP1	0.202584725	10.11652063	3.424920427	0.00080708	0.093069649	-0.65650186	TOP1	no
NDST2	0.26294291	9.500022319	3.422953271	0.000812485	0.093069649	-0.662224509	NDST2	no
FRAT2	0.407974917	9.622586097	3.421313979	0.000817015	0.093069649	-0.666991277	FRAT2	no
RNF38	-0.208570416	9.992095742	-3.410237923	0.000848249	0.095716048	-0.699148632	RNF38	no
MFAP3	0.244450715	8.521562422	3.401475517	0.000873747	0.096981838	-0.72452713	MFAP3	no
SUMO1	-0.192631424	10.28634578	-3.39903588	0.000880974	0.096981838	-0.731583338	SUMO1	no
SCARB2	-0.299249941	8.571047854	-3.39808986	0.000883791	0.096981838	-0.734318393	SCARB2	no
EGR1	0.819157998	10.01708763	3.395337399	0.000892035	0.096996674	-0.74227247	EGR1	no
LPCAT4	-0.253050286	7.648530577	-3.391870492	0.000902522	0.097018025	-0.752283495	LPCAT4	no
SNAP23	-0.22618165	10.65372977	-3.388221699	0.000913685	0.097018025	-0.762810508	SNAP23	no
ST8SIA4	0.480847488	8.109755575	3.386825816	0.000917989	0.097018025	-0.76683522	ST8SIA4	no
TMX2	0.163734123	9.804166473	3.384669089	0.000924676	0.097018025	-0.77305093	TMX2	no
NMT1	-0.174133063	9.769936275	-3.372763044	0.000962424	0.10010045	-0.807304674	NMT1	no
GLRX	-0.407212021	11.61640627	-3.3692632	0.000973791	0.100409635	-0.817354531	GLRX	no
HBP1	0.203772699	10.50205043	3.350989153	0.001035214	0.105470541	-0.86968674	HBP1	no
CLTC	0.173412433	11.49327836	3.349223803	0.001041336	0.105470541	-0.874729614	CLTC	no
ALDH6A1	-0.179967751	8.43437856	-3.344239753	0.001058803	0.105470541	-0.888954935	ALDH6A1	no
IL1A	-0.291175947	7.426216382	-3.340343315	0.001072648	0.105470541	-0.900063642	IL1A	no
BACH2	0.261946609	9.280743541	3.339536077	0.001075538	0.105470541	-0.902363709	BACH2	no
TECPR2	0.200602494	8.065622036	3.338968047	0.001077575	0.105470541	-0.903981922	TECPR2	no
MARK3	0.134982007	9.430510191	3.336334614	0.001087069	0.105470541	-0.911481057	MARK3	no
PCCB	-0.197524225	8.754395334	-3.334586123	0.001093416	0.105470541	-0.916457428	PCCB	no
AP1B1	-0.280080149	8.371791723	-3.331429131	0.001104963	0.105731691	-0.925436977	AP1B1	no
SMARCA4	-0.22454504	9.536909329	-3.327018835	0.001121285	0.106441981	-0.937969368	SMARCA4	no
TRIM25	0.36002376	8.103807814	3.315134905	0.001166395	0.108816765	-0.971669464	TRIM25	no
NACA	-0.110042796	14.69570459	-3.313294467	0.00117353	0.108816765	-0.976879445	NACA	no
CPT1A	0.230808651	9.562655303	3.313277998	0.001173594	0.108816765	-0.976926053	CPT1A	no
STK4	-0.294901665	9.372137376	-3.303039899	0.001214042	0.111390442	-1.005863823	STK4	no
TMED2	-0.228852183	11.12342079	-3.299610812	0.001227877	0.111390442	-1.015539186	TMED2	no
SMAP1	-0.168911436	9.483405358	-3.297564449	0.001236204	0.111390442	-1.021309075	SMAP1	no
FUBP3	-0.327266139	8.205795946	-3.296977228	0.001238603	0.111390442	-1.022964237	FUBP3	no
LRRN3	0.433184161	9.940184118	3.288078779	0.001275493	0.113852069	-1.04801525	LRRN3	no
PTP4A2	-0.155350036	12.98628557	-3.285410165	0.001286755	0.114006499	-1.05551682	PTP4A2	no
B4GALT3	0.205801751	9.181486039	3.28163394	0.001302849	0.11458369	-1.066123133	B4GALT3	no
C1orf123	0.196453828	9.775954623	3.277929132	0.001318822	0.115141796	-1.076518835	C1orf123	no
PAFAH1B3	0.227313186	8.526857716	3.268158131	0.001361827	0.117877695	-1.103888663	PAFAH1B3	no
POLB	0.221929233	9.691574029	3.266362985	0.001369869	0.117877695	-1.10890958	POLB	no
CARF	-0.35068118	6.995962488	-3.252696008	0.00143256	0.122261975	-1.147058701	CARF	no
DDX17	0.194027095	12.79834908	3.247288022	0.001458097	0.122261975	-1.162116772	DDX17	no
FAN1	0.208193628	8.692509039	3.245584612	0.001466228	0.122261975	-1.166855367	FAN1	no
PLEKHO2	0.260478056	9.872825477	3.244029647	0.001473688	0.122261975	-1.171179176	PLEKHO2	no
ARHGAP25	0.281091947	10.38131634	3.240082058	0.001492784	0.122261975	-1.182148128	ARHGAP25	no
TSPYL4	-0.226030269	8.848310775	-3.238485958	0.00150057	0.122261975	-1.186579905	TSPYL4	no
SLC30A9	-0.213774934	8.897621575	-3.237705788	0.00150439	0.122261975	-1.188745473	SLC30A9	no
PSTPIP2	-0.310198192	8.56855421	-3.237692424	0.001504455	0.122261975	-1.188782567	PSTPIP2	no
ITPR2	-0.315275579	8.239638174	-3.235991545	0.001512814	0.122261975	-1.193502255	ITPR2	no
ETFA	-0.215340314	10.08363301	-3.232063552	0.001532284	0.12300437	-1.204393809	ETFA	no
BSDC1	-0.183953627	9.322842943	-3.229006084	0.0015476	0.123405645	-1.212863791	BSDC1	no
KLHL22	0.186700255	8.484107583	3.225179952	0.001566968	0.124122516	-1.223453575	KLHL22	no
PTPN7	0.275894903	8.877762898	3.210257707	0.001644678	0.128467296	-1.264652611	PTPN7	no
CCR7	0.300309997	11.46606077	3.209038778	0.001651181	0.128467296	-1.268010786	CCR7	no
MAP2K1	-0.175567296	10.18698801	-3.206031468	0.001667329	0.128467296	-1.276291342	MAP2K1	no
FICD	0.201152438	8.211471793	3.205233186	0.00167164	0.128467296	-1.278488282	FICD	no
TPK1	-0.21902611	8.765770297	-3.204516334	0.00167552	0.128467296	-1.280460724	TPK1	no
PIK3R4	0.203912933	8.889719023	3.199949462	0.001700437	0.129547277	-1.293017792	PIK3R4	no
TFIP11	0.238207632	8.908727054	3.192827217	0.001739983	0.13172113	-1.312570643	TFIP11	no
KIAA0040	0.18015912	9.110108039	3.181079342	0.001807086	0.135940616	-1.344741119	KIAA0040	no
WSB2	-0.205678359	9.296570594	-3.169494191	0.001875607	0.140213353	-1.376366809	WSB2	no
SEPHS1	0.155524517	8.695930259	3.161302686	0.001925503	0.142297489	-1.398668831	SEPHS1	no
XAF1	-0.411770139	9.627431629	-3.161014722	0.00192728	0.142297489	-1.399451936	XAF1	no
PID1	-0.389662809	8.474170965	-3.151792335	0.001984978	0.145578921	-1.42449956	PID1	no
CTCF	0.159440655	10.34883579	3.150048541	0.001996066	0.145578921	-1.429228589	CTCF	no
NAXD	0.187216415	9.374499989	3.147163916	0.002014534	0.146026392	-1.437046538	NAXD	no
TRAPPC11	-0.272511335	8.175298198	-3.144168819	0.002033878	0.146026392	-1.445157396	TRAPPC11	no
RNF115	-0.163844382	9.443883861	-3.143406786	0.002038827	0.146026392	-1.447219961	RNF115	no
SCAF4	-0.290614832	8.390527339	-3.141128248	0.002053691	0.146215475	-1.453384632	SCAF4	no
GMPS	-0.217300232	9.135808342	-3.13893866	0.00206807	0.146367948	-1.459305033	GMPS	no
FOCAD	0.346845128	7.633077773	3.131795901	0.002115627	0.148853002	-1.478593643	FOCAD	no
CR2	0.369791266	7.728367739	3.122604522	0.002178315	0.152367394	-1.503358942	CR2	no
EPOR	0.21713944	9.153177215	3.118816627	0.002204647	0.152817212	-1.513546877	EPOR	no
E2F3	0.247005261	8.921483181	3.118009125	0.002210298	0.152817212	-1.515717364	E2F3	no
GADD45B	-0.388450365	9.822660771	-3.116030399	0.002224203	0.152894816	-1.521033946	GADD45B	no
KIF3A	-0.276199788	7.424753525	-3.112412911	0.002249835	0.152932364	-1.530746169	KIF3A	no
UBE2E3	-0.184331173	9.742184916	-3.112344545	0.002250322	0.152932364	-1.530929624	UBE2E3	no
TIMM8B	0.178477805	10.59625629	3.102463429	0.002321747	0.156895017	-1.557408473	TIMM8B	no
URI1	-0.152576099	10.38321102	-3.093652841	0.002387198	0.160158656	-1.580957466	URI1	no
CANT1	0.192588708	8.788085834	3.091953137	0.00240002	0.160158656	-1.585493809	CANT1	no
BIRC2	0.202228528	11.02611748	3.090607828	0.002410213	0.160158656	-1.589082783	BIRC2	no
TOB1	-0.276521034	10.34722345	-3.088691953	0.002424799	0.160237651	-1.594191575	TOB1	no
ECSIT	-0.208507008	8.314359335	-3.085477137	0.002449456	0.160414668	-1.602757933	ECSIT	no
NUCB2	-0.275904438	9.221874136	-3.083563166	0.002464247	0.160414668	-1.607854345	NUCB2	no
DICER1	-0.224541107	11.09353029	-3.083116289	0.002467712	0.160414668	-1.60904387	DICER1	no
PFDN1	0.279532877	9.255014334	3.079243491	0.002497931	0.160863572	-1.619346501	PFDN1	no
RCL1	0.195998325	8.422588068	3.078786994	0.002501515	0.160863572	-1.620560163	RCL1	no
IFNGR2	0.242075613	11.64024839	3.070776706	0.002565192	0.163694962	-1.641831401	IFNGR2	no
HTATSF1	-0.193042867	8.999005958	-3.067206545	0.002594052	0.163694962	-1.651296517	HTATSF1	no
EPB41L3	-0.366638313	8.255015683	-3.066368421	0.002600871	0.163694962	-1.653517152	EPB41L3	no
NNT	-0.303990543	8.815103155	-3.065635053	0.002606851	0.163694962	-1.655459801	NNT	no
RGP1	-0.143344924	8.399562212	-3.063124781	0.002627416	0.163694962	-1.66210633	RGP1	no
BTG1	-0.201266677	13.74151669	-3.063095196	0.002627659	0.163694962	-1.662184636	BTG1	no
MIS18BP1	-0.583817193	7.038991139	-3.06123438	0.002643002	0.163797637	-1.667108502	MIS18BP1	no
RCN1	-0.281350266	7.587539163	-3.055790471	0.002688363	0.165750074	-1.681498672	RCN1	no
KPNA2	-0.205100727	9.317485616	-3.051567742	0.002724043	0.167004705	-1.69264558	KPNA2	no
NAT1	0.281286857	8.525924597	3.050089425	0.002736638	0.167004705	-1.696544806	NAT1	no
CCR3	0.398324163	7.715826314	3.045169986	0.002778935	0.168725112	-1.709508596	CCR3	no
COPA	-0.194409648	11.03714281	-3.042634094	0.002800974	0.169204312	-1.71618415	COPA	no
PLEKHA1	0.27555518	8.772837394	3.038475835	0.002837462	0.169407299	-1.727120049	PLEKHA1	no
HEXIM1	0.182642973	8.716776402	3.03835234	0.002838553	0.169407299	-1.727444634	HEXIM1	no
SP100	-0.220777731	9.894547051	-3.036853018	0.002851821	0.169407299	-1.73138442	SP100	no
DHX8	0.275156048	8.432314378	3.035820892	0.002860988	0.169407299	-1.73409557	DHX8	no
RCN2	-0.17040366	8.929935884	-3.030551503	0.002908214	0.170778063	-1.747924566	RCN2	no
WDR82	0.212027024	11.22810324	3.030055804	0.002912693	0.170778063	-1.749224407	WDR82	no
SIT1	0.320627947	8.933902234	3.020360998	0.003001591	0.175131855	-1.774609465	SIT1	no
RASSF1	-0.344592459	8.977482013	-3.012990858	0.003070839	0.176620383	-1.793860362	RASSF1	no
DDX46	-0.214860697	10.02657989	-3.011958519	0.003080655	0.176620383	-1.796553585	DDX46	no
EIF3A	-0.177488456	10.47126464	-3.011433441	0.003085659	0.176620383	-1.797923128	EIF3A	no
RNF34	0.241179026	9.931392653	3.0106071	0.003093549	0.176620383	-1.80007803	RNF34	no
FKBP3	-0.157111341	9.533540502	-3.008798576	0.003110883	0.176620383	-1.804792436	FKBP3	no
CCR5	0.349621737	8.94234928	3.007849546	0.003120014	0.176620383	-1.807265355	CCR5	no
LAP3	-0.258899157	10.66029626	-3.006766252	0.003130467	0.176620383	-1.810087305	LAP3	no
MEFV	0.459535526	6.867791242	3.001241479	0.003184284	0.178813228	-1.824465433	MEFV	no
NDUFS4	-0.155840687	9.727555019	-2.986891533	0.003328071	0.185876237	-1.861703516	NDUFS4	no
ZNF862	0.317404496	8.586030756	2.985425426	0.003343093	0.185876237	-1.86549932	ZNF862	no
ABCC5	0.20920967	8.930528452	2.983357452	0.003364389	0.185876237	-1.870850624	ABCC5	no
MRPL35	0.302287723	8.489556273	2.982599808	0.003372222	0.185876237	-1.872810373	MRPL35	no
RSBN1	0.277032524	9.001204888	2.975208031	0.003449529	0.189240968	-1.891907469	RSBN1	no
ZNF419	0.153500831	8.644476887	2.973004426	0.003472889	0.189240968	-1.897592626	ZNF419	no
RRAGA	0.176013019	9.959240364	2.972267822	0.00348073	0.189240968	-1.899492199	RRAGA	no
UBE2V2	-0.240698274	9.076107579	-2.953692935	0.003683919	0.19938172	-1.947257875	UBE2V2	no
DPYSL2	-0.300555131	11.14038377	-2.951369842	0.003710084	0.199893334	-1.953213371	DPYSL2	no
DNAJC13	-0.268168967	9.206578871	-2.946679556	0.003763432	0.201858358	-1.965224946	DNAJC13	no
TPST2	-0.20293653	9.820359903	-2.939436405	0.003847202	0.204428062	-1.983741491	TPST2	no
MKL2	0.168168469	8.303089993	2.938342689	0.00386	0.204428062	-1.986534027	MKL2	no
TMEM63A	0.24246582	8.712003152	2.938119534	0.003862615	0.204428062	-1.987103688	TMEM63A	no
TARDBP	0.163131969	10.24177495	2.935638181	0.003891812	0.204588619	-1.993435429	TARDBP	no
CD2	0.242772881	11.41645868	2.934957316	0.003899858	0.204588619	-1.995171996	CD2	no
TXN2	0.183988511	8.922468787	2.929013405	0.003970756	0.207398315	-2.010317147	TXN2	no
NDFIP1	-0.209494746	9.819863002	-2.926650693	0.003999265	0.207979178	-2.016329903	NDFIP1	no
NR1D2	-0.429475073	8.811056319	-2.924324337	0.004027519	0.208541794	-2.022245988	NR1D2	no
SART1	-0.162521418	9.104444179	-2.91910968	0.004091518	0.210607106	-2.035492266	SART1	no
PHF20L1	-0.228971437	8.50358999	-2.917372025	0.00411305	0.210607106	-2.039901659	PHF20L1	no
MDH2	-0.11694078	11.10194545	-2.916794545	0.004120229	0.210607106	-2.041366538	MDH2	no
SLC2A1	0.24494198	8.560833405	2.912821702	0.00416993	0.212240556	-2.051437457	SLC2A1	no
LEPROTL1	-0.22653116	10.7650551	-2.909569621	0.004211022	0.212866924	-2.059672334	LEPROTL1	no
IPO5	-0.143316704	9.413574381	-2.90903367	0.00421783	0.212866924	-2.061028689	IPO5	no
EXOC3	-0.197790639	9.036632256	-2.905646639	0.004261086	0.214146402	-2.069595329	EXOC3	no
MAK16	0.163565971	8.629536608	2.904215088	0.00427949	0.214171454	-2.073213445	MAK16	no
TTC17	-0.162544308	8.851799981	-2.89707424	0.004372387	0.217215473	-2.091237939	TTC17	no
FARS2	-0.19145593	8.437590566	-2.895511669	0.004392959	0.217215473	-2.095176893	FARS2	no
PUM1	0.164263459	11.23704378	2.895372566	0.004394795	0.217215473	-2.095527458	PUM1	no
WDR11	-0.231761152	9.098780863	-2.891246484	0.004449567	0.219017557	-2.10591915	WDR11	no
ACAT1	-0.212897489	9.285442956	-2.889342477	0.004475051	0.219369224	-2.110710075	ACAT1	no
TTC37	-0.151605291	8.983239083	-2.886311072	0.004515902	0.21958957	-2.11833208	TTC37	no
ADARB1	0.211756209	8.673170507	2.886284345	0.004516264	0.21958957	-2.118399249	ADARB1	no
ZNF154	-0.328490989	6.712972357	-2.879437115	0.004609803	0.222917191	-2.135589554	ZNF154	no
ERGIC2	0.262224142	8.864496747	2.878016826	0.004629426	0.222917191	-2.139150766	ERGIC2	no
TLR1	0.353587598	8.992261118	2.877209546	0.004640614	0.222917191	-2.14117424	TLR1	no
KLF10	-0.461120507	10.47349343	-2.873490821	0.00469247	0.223496592	-2.150488899	KLF10	no
SUCLG2	-0.215730643	9.346645457	-2.871950078	0.004714109	0.223496592	-2.154345049	SUCLG2	no
SELENOF	-0.257237145	10.62905807	-2.868939892	0.004756651	0.223496592	-2.161873649	SELENOF	no
SMARCC1	-0.14519374	9.587052559	-2.868900085	0.004757216	0.223496592	-2.161973162	SMARCC1	no
ITGB3	-0.510128367	7.940960567	-2.868719704	0.004759777	0.223496592	-2.162424075	ITGB3	no
PFDN4	-0.207754214	8.842534268	-2.868366948	0.004764788	0.223496592	-2.163305818	PFDN4	no
PEX3	0.207572657	8.406129398	2.865634737	0.004803766	0.223767457	-2.170131978	PEX3	no
BLM	0.190035663	8.228137581	2.865340649	0.004807979	0.223767457	-2.170866387	BLM	no
TMBIM4	-0.314501672	10.94646131	-2.860894826	0.004872079	0.22446614	-2.181960597	TMBIM4	no
EFHC2	-0.222784763	7.179380026	-2.860854539	0.004872663	0.22446614	-2.182061061	EFHC2	no
NDUFB1	0.142947692	11.26309368	2.860004425	0.00488501	0.22446614	-2.184180702	NDUFB1	no
TNFAIP3	-0.402790592	11.42113383	-2.859108217	0.004898057	0.22446614	-2.186414672	TNFAIP3	no
VCL	-0.231374803	10.93672766	-2.856514497	0.004935997	0.224718471	-2.192876541	VCL	no
ILKAP	-0.180089538	8.603587931	-2.85532159	0.004953537	0.224718471	-2.195846758	ILKAP	no
RBM47	0.342009958	9.486975757	2.85488799	0.004959926	0.224718471	-2.196926106	RBM47	no
LY9	0.220762759	9.245639233	2.849784713	0.005035694	0.227290341	-2.209618707	LY9	no
DLGAP4	-0.224374039	7.640961583	-2.843537243	0.00512989	0.230671473	-2.225129833	DLGAP4	no
CPNE3	-0.212332998	10.33372011	-2.839317451	0.005194421	0.232698384	-2.235589688	CPNE3	no
LRIG2	-0.162809819	8.226173976	-2.836995445	0.005230246	0.233428981	-2.241339541	LRIG2	no
RHOT1	-0.184886588	9.868924912	-2.834660204	0.005266502	0.234173337	-2.247117981	RHOT1	no
ZNF224	-0.243945361	8.303913385	-2.832213867	0.005304729	0.234577291	-2.253166818	ZNF224	no
ELOA	0.217986751	8.884070767	2.831521915	0.005315587	0.234577291	-2.25487691	ELOA	no
EIF3M	-0.174650726	11.38021154	-2.829901339	0.005341098	0.234577291	-2.258880561	EIF3M	no
TMEM147	0.155198681	10.00743136	2.828350644	0.005365613	0.234577291	-2.262709676	TMEM147	no
PGS1	0.220057695	9.367952043	2.827843903	0.005373646	0.234577291	-2.263960565	PGS1	no
CBX4	-0.292040254	8.157213993	-2.823580363	0.005441671	0.236188758	-2.274477262	CBX4	no
B4GALT5	0.287612635	9.569623091	2.823058316	0.005450054	0.236188758	-2.275764009	B4GALT5	no
ITGAE	0.214327168	10.24047382	2.819617644	0.0055056	0.237049189	-2.284239368	ITGAE	no
PRPF3	0.177465098	9.174904803	2.819374462	0.005509546	0.237049189	-2.284838049	PRPF3	no
CLIC1	0.131012948	12.88295989	2.81614005	0.005562267	0.238459752	-2.292796393	CLIC1	no
ACVR1B	0.201656741	9.17598044	2.807303256	0.005708661	0.243659013	-2.31449835	ACVR1B	no
GGCX	-0.191163854	7.878833554	-2.806372326	0.005724286	0.243659013	-2.316781076	GGCX	no
RTN1	-0.363467168	8.804729118	-2.803583169	0.005771333	0.244790488	-2.32361633	RTN1	no
DDX51	-0.545971561	6.262855022	-2.799795205	0.005835793	0.246649894	-2.332889684	DDX51	no
MGAT5	0.177679187	9.752331583	2.796697004	0.005889002	0.248022368	-2.340466172	MGAT5	no
STX7	0.235425919	9.509761716	2.79342619	0.005945655	0.249529738	-2.348456716	STX7	no
SYNE2	-0.221446944	8.842686432	-2.786163383	0.00607323	0.253992681	-2.366170013	SYNE2	no
TNRC6B	-0.195636726	9.015521352	-2.779627056	0.00619017	0.257393048	-2.382076553	TNRC6B	no
CPSF6	-0.146646691	9.444675336	-2.779216944	0.006197575	0.257393048	-2.38307348	CPSF6	no
FEM1B	0.288902837	8.10145998	2.775647259	0.006262372	0.259184183	-2.3917454	FEM1B	no
ZCCHC6	0.210390181	9.574243441	2.772873893	0.006313138	0.259830744	-2.398475977	ZCCHC6	no
TREM1	0.431929369	10.0283649	2.772422296	0.00632144	0.259830744	-2.399571375	TREM1	no
MFAP1	0.241934585	9.016811984	2.766825203	0.006425161	0.263043552	-2.413134603	MFAP1	no
HMBS	0.169496123	8.547672648	2.765839409	0.006443588	0.263043552	-2.415520923	HMBS	no
CUL4A	-0.178583687	9.181626507	-2.761925207	0.006517232	0.265144921	-2.424988606	CUL4A	no
POLR2J	0.173837735	11.14121827	2.759516938	0.006562921	0.265218324	-2.430807818	POLR2J	no
TFDP2	-0.223846355	7.644612719	-2.757370164	0.006603895	0.265218324	-2.435991366	TFDP2	no
UBQLN2	-0.181452108	10.1126658	-2.757194458	0.006607258	0.265218324	-2.436415464	UBQLN2	no
LAMTOR5	0.176552385	11.36466794	2.757169821	0.00660773	0.265218324	-2.436474927	LAMTOR5	no
ZNF33B	-0.250925252	7.698194594	-2.751765803	0.006711958	0.268500769	-2.449506626	ZNF33B	no
RLF	0.17624101	8.950792775	2.748397111	0.006777684	0.269791503	-2.457618672	RLF	no
ZNF175	0.387865365	7.022244306	2.74607797	0.006823271	0.269791503	-2.463198189	ZNF175	no
MKRN2	-0.160125118	8.865894273	-2.745774235	0.006829262	0.269791503	-2.463928621	MKRN2	no
SEC63	-0.172349918	9.452775104	-2.745511562	0.006834447	0.269791503	-2.464560248	SEC63	no
ARL6IP1	-0.221508373	10.70280016	-2.740212566	0.006939813	0.272958696	-2.477290807	ARL6IP1	no
G6PC3	-0.15936978	8.728650082	-2.739189687	0.006960321	0.272958696	-2.479745701	G6PC3	no
MTIF2	-0.172197434	9.35506908	-2.735044423	0.007043995	0.275337352	-2.489685919	MTIF2	no
TNF	0.487915935	7.490411179	2.732982064	0.007085964	0.276075636	-2.494626402	TNF	no
PRELID3B	-0.297975649	7.947386423	-2.7317354	0.007111444	0.276168767	-2.497611236	PRELID3B	no
STX12	-0.179005787	9.277504925	-2.727585756	0.007196855	0.278247896	-2.507537821	STX12	no
IARS2	-0.151619789	10.2282468	-2.725945901	0.007230863	0.278247896	-2.511456898	IARS2	no
CD3D	0.250216146	12.43904325	2.725757926	0.007234771	0.278247896	-2.511906005	CD3D	no
ALOX5AP	0.212943983	12.05186404	2.723955875	0.00727233	0.278707302	-2.516210029	ALOX5AP	no
ACAD10	0.367086737	7.26922069	2.722952497	0.007293319	0.278707302	-2.518605402	ACAD10	no
SLC35A3	-0.249158661	8.736867653	-2.719538425	0.007365148	0.279978401	-2.52674995	SLC35A3	no
SUPT16H	-0.140362857	9.984929286	-2.719148303	0.007373397	0.279978401	-2.527680038	SUPT16H	no
RAB11FIP2	0.1786056	9.267719514	2.709984533	0.007569576	0.286518025	-2.549493126	RAB11FIP2	no
SF3A1	-0.134047414	10.70390836	-2.70722703	0.007629528	0.287601417	-2.556044124	SF3A1	no
BTN2A2	0.143237691	9.119726883	2.706459653	0.007646288	0.287601417	-2.557866123	BTN2A2	no
MRPS14	0.17049202	9.505037939	2.701745985	0.007749972	0.288819982	-2.569047767	MRPS14	no
ZNF174	0.222297479	7.581261447	2.701471185	0.007756056	0.288819982	-2.569699103	ZNF174	no
TMEM41B	0.217502533	9.485907514	2.700984248	0.007766847	0.288819982	-2.570853108	TMEM41B	no
TOMM20	-0.15662092	11.06846799	-2.700604475	0.007775272	0.288819982	-2.571753012	TOMM20	no
VDAC1	-0.178925774	9.851354702	-2.69799339	0.007833425	0.289223837	-2.577937137	VDAC1	no
WWP1	-0.186019014	10.15424424	-2.696555502	0.007865617	0.289223837	-2.58134037	WWP1	no
HIST2H2BE	-0.28497814	8.572075229	-2.696312687	0.007871065	0.289223837	-2.58191491	HIST2H2BE	no
ANXA5	-0.221046008	11.22694433	-2.695787197	0.007882867	0.289223837	-2.583158149	ANXA5	no
KYNU	-0.282142808	9.880428403	-2.694047511	0.007922053	0.289772713	-2.587272471	KYNU	no
MRPL39	0.215628498	8.604828975	2.687419395	0.008072971	0.29362888	-2.602926082	MRPL39	no
MLEC	0.154631737	9.284032492	2.687262547	0.008076574	0.29362888	-2.603296094	MLEC	no
PGAP1	-0.321269474	6.692852386	-2.681793443	0.008203107	0.295809242	-2.616185842	PGAP1	no
IST1	0.192757827	11.24069351	2.681157106	0.008217945	0.295809242	-2.617684057	IST1	no
MYC	0.276104696	10.68787262	2.679899085	0.008247351	0.295809242	-2.620645048	MYC	no
KLK1	0.267628855	7.589136828	2.678790195	0.00827335	0.295809242	-2.623254	KLK1	no
EHD1	0.203670226	10.66963242	2.678479333	0.008280652	0.295809242	-2.623985212	EHD1	no
TMEM43	0.131426974	10.13719836	2.678297136	0.008284934	0.295809242	-2.624413742	TMEM43	no
TIMM44	-0.245761336	7.890397358	-2.674285946	0.00837972	0.295986285	-2.633841493	TIMM44	no
ACLY	-0.19101359	10.51878459	-2.673855447	0.008389951	0.295986285	-2.63485257	ACLY	no
POLR2B	0.139750972	10.67190583	2.673540334	0.008397447	0.295986285	-2.635592557	POLR2B	no
C2CD3	0.15800641	8.39392665	2.672524535	0.008421652	0.295986285	-2.637977451	C2CD3	no
RIOK2	0.241732287	8.494800574	2.67155583	0.008444793	0.295986285	-2.640251024	RIOK2	no
CLPX	-0.195843998	8.547492864	-2.671234243	0.008452489	0.295986285	-2.641005633	CLPX	no
ATG7	-0.321899697	8.193568597	-2.67057104	0.008468378	0.295986285	-2.642561591	ATG7	no
CEBPG	-0.16797817	8.623041787	-2.669759424	0.00848786	0.295986285	-2.644465275	CEBPG	no
MAD2L1BP	0.183849202	8.766490432	2.667579527	0.008540387	0.296952245	-2.649575762	MAD2L1BP	no
RNF4	0.152270878	10.37526935	2.664812506	0.008607485	0.298228322	-2.656057305	RNF4	no
CD244	-0.185400152	9.231496688	-2.664013259	0.008626954	0.298228322	-2.657928361	CD244	no
TREML2	0.441102842	6.973932918	2.659283958	0.008742975	0.300896902	-2.668989477	TREML2	no
KLRF1	-0.445965165	9.601664522	-2.658818799	0.008754462	0.300896902	-2.670076463	KLRF1	no
CNPY2	0.170057002	10.42111896	2.655592148	0.008834521	0.30245208	-2.677611824	CNPY2	no
VPS39	0.177680766	8.921336157	2.654636971	0.008858347	0.30245208	-2.679840923	VPS39	no
ARPC2	0.105180658	13.43406756	2.653550063	0.00888553	0.30245208	-2.682376569	ARPC2	no
TMEM223	0.207659895	8.184339812	2.651106531	0.008946915	0.30245208	-2.688073686	TMEM223	no
BAZ1A	0.206946908	9.593262581	2.650798671	0.008954676	0.30245208	-2.68879113	BAZ1A	no
FLOT1	0.198249489	10.66105607	2.650645825	0.008958532	0.30245208	-2.689147297	FLOT1	no
DNAJB14	-0.290568322	8.854984308	-2.64992577	0.008976715	0.30245208	-2.690824952	DNAJB14	no
SNX4	-0.15503964	8.540971289	-2.646287134	0.00906911	0.304706812	-2.699296355	SNX4	no
LIPC	-0.313610102	4.346061129	-2.643993596	0.009127789	0.304817123	-2.704630761	LIPC	no
SH2D2A	-0.211614837	8.318900836	-2.643973433	0.009128307	0.304817123	-2.704677639	SH2D2A	no
MRPL18	0.178300421	9.935310855	2.642291037	0.00917157	0.304817123	-2.70858796	MRPL18	no
SH3GLB1	0.1580241	10.92799344	2.642183939	0.00917433	0.304817123	-2.708836808	SH3GLB1	no
AKT3	0.162049262	8.622468168	2.640344614	0.009221853	0.305115847	-2.713109163	AKT3	no
SDF2L1	0.245912155	9.340666349	2.639862771	0.00923434	0.305115847	-2.714227939	SDF2L1	no
SLC19A1	0.233188744	8.65982488	2.63764012	0.009292134	0.306179644	-2.719386271	SLC19A1	no
TBC1D9	0.215081316	9.332618629	2.634814937	0.009366066	0.306196132	-2.72593733	TBC1D9	no
HCAR3	0.602090402	8.690289414	2.63460889	0.009371478	0.306196132	-2.726414869	HCAR3	no
ORMDL2	0.16267487	9.814441706	2.633295792	0.009406039	0.306196132	-2.729457332	ORMDL2	no
GNL2	-0.165003287	8.632239149	-2.632657573	0.009422878	0.306196132	-2.730935602	GNL2	no
HCFC1	0.178226607	9.173751928	2.630939596	0.009468342	0.306196132	-2.734913254	HCFC1	no
SUZ12	-0.14627797	10.86978186	-2.630849329	0.009470736	0.306196132	-2.735122186	SUZ12	no
CEP57	-0.186120494	9.252484107	-2.63076525	0.009472967	0.306196132	-2.735316788	CEP57	no
HARS	-0.130930263	9.437232761	-2.6298443	0.00949743	0.306196132	-2.737447988	HARS	no
CCDC69	-0.182680595	10.03434233	-2.627455883	0.009561141	0.307421513	-2.742971974	CCDC69	no
SLC33A1	-0.154143316	8.257998627	-2.623999052	0.009654033	0.308073606	-2.75095903	SLC33A1	no
HNRNPUL1	-0.192467298	9.848560657	-2.62381121	0.009659104	0.308073606	-2.751392771	HNRNPUL1	no
NCR2	0.235415913	7.547274997	2.623091168	0.009678564	0.308073606	-2.753055143	NCR2	no
FHOD1	0.204303372	9.003874372	2.622293633	0.00970016	0.308073606	-2.754895944	FHOD1	no
PSMF1	-0.180990278	9.806103684	-2.621923239	0.009710204	0.308073606	-2.755750684	PSMF1	no
PRKAA1	-0.250204629	8.005366327	-2.620301803	0.009754284	0.30865343	-2.759491118	PRKAA1	no
ZKSCAN4	0.300677738	7.512063662	2.615154029	0.009895429	0.311154562	-2.77135255	ZKSCAN4	no
CCDC22	-0.201115671	8.634081137	-2.614755369	0.009906437	0.311154562	-2.772270263	CCDC22	no
EPM2AIP1	-0.165340129	9.63583809	-2.614576842	0.009911369	0.311154562	-2.77268119	EPM2AIP1	no
COQ2	-0.206759877	8.521295734	-2.610302612	0.010030129	0.312651553	-2.782511924	COQ2	no
SYT11	-0.207503199	7.968673	-2.609618857	0.010049246	0.312651553	-2.784083216	SYT11	no
CNBP	-0.134079977	12.45290375	-2.609336544	0.010057149	0.312651553	-2.784731876	CNBP	no
PHACTR2	-0.207433234	9.475385396	-2.608672857	0.010075749	0.312651553	-2.78625655	PHACTR2	no
PCCA	-0.224601402	6.996524535	-2.608173986	0.01008975	0.312651553	-2.787402367	PCCA	no
C5orf15	-0.155981317	9.958936863	-2.604947175	0.010180738	0.314201687	-2.794809009	C5orf15	no
2-Sep	-0.138605817	11.68343916	-2.603697603	0.010216171	0.314201687	-2.797674991	2-Sep	no
RWDD1	-0.14246357	10.52179785	-2.603477427	0.010222426	0.314201687	-2.798179852	RWDD1	no
XPO6	0.218363637	11.09868745	2.602082649	0.010262129	0.314201687	-2.801377169	XPO6	no
GMPPA	-0.167905212	8.274484198	-2.60176747	0.010271119	0.314201687	-2.802099455	GMPPA	no
WNT10B	0.408894172	6.5995134	2.599321011	0.010341149	0.314519016	-2.807703255	WNT10B	no
FAM114A1	0.238419648	7.229663433	2.598066823	0.010377217	0.314519016	-2.810574227	FAM114A1	no
DHX32	0.154851668	8.821195324	2.59753838	0.010392447	0.314519016	-2.811783518	DHX32	no
ACTR2	-0.198414638	12.97612868	-2.597427033	0.010395659	0.314519016	-2.812038295	ACTR2	no
MED13	0.175736921	9.990551058	2.596827433	0.01041297	0.314519016	-2.813410099	MED13	no
APH1A	0.18846453	10.11208844	2.593019606	0.010523509	0.317057154	-2.822115237	APH1A	no
PTPRE	0.206664763	11.01632861	2.591550337	0.010566442	0.317550797	-2.825471084	PTPRE	no
FAM189A1	-0.360423294	4.833262748	-2.588923848	0.010643583	0.318917437	-2.831465776	FAM189A1	no
IP6K2	0.157131686	9.04811217	2.588189449	0.010665243	0.318917437	-2.833140986	IP6K2	no
NFYA	0.140871861	8.795443045	2.584294729	0.010780775	0.32020983	-2.842017931	NFYA	no
TNK1	0.222946683	8.106348887	2.5842829	0.010781128	0.32020983	-2.842044874	TNK1	no
CMPK1	-0.180849683	10.47460208	-2.584026379	0.010788777	0.32020983	-2.842629117	CMPK1	no
POLR3K	0.160931227	8.832232375	2.583061311	0.010817597	0.32027049	-2.844826656	POLR3K	no
PRKACB	0.193380708	11.47167382	2.578888531	0.010943008	0.322644017	-2.854319899	PRKACB	no
FARSA	-0.172616029	8.312434719	-2.578600383	0.010951716	0.322644017	-2.854974937	FARSA	no
HSBP1	0.165555957	10.77771399	2.577059421	0.010998391	0.32322298	-2.858476836	HSBP1	no
UNKL	-0.234280258	8.022148728	-2.576148401	0.011026069	0.323242192	-2.860546277	UNKL	no
APOL6	0.269119152	7.732215425	2.573501866	0.011106831	0.324748195	-2.866554312	APOL6	no
BOLA1	0.208942745	7.545308841	2.57268904	0.011131741	0.324748195	-2.86839843	BOLA1	no
CHRNA5	-0.37625805	6.610283072	-2.569458109	0.011231256	0.325603925	-2.875723487	CHRNA5	no
UBAP1	0.199771029	8.918826191	2.567957778	0.011277738	0.325603925	-2.879122163	UBAP1	no
NRIP1	-0.259724021	9.974460838	-2.567676439	0.011286474	0.325603925	-2.879759276	NRIP1	no
C1orf50	-0.207948005	7.876224148	-2.56688091	0.011311207	0.325603925	-2.88156047	C1orf50	no
DOK2	-0.187364369	9.887168714	-2.565311711	0.011360137	0.325603925	-2.885111889	DOK2	no
TNFRSF12A	0.550341192	6.821000414	2.564779586	0.011376773	0.325603925	-2.886315752	TNFRSF12A	no
TRAK2	-0.193043428	9.517047816	-2.564718532	0.011378683	0.325603925	-2.886453864	TRAK2	no
MED9	0.22828815	7.406319956	2.564713153	0.011378851	0.325603925	-2.886466033	MED9	no
CHCHD3	-0.152640703	8.93682516	-2.563253363	0.011424608	0.325723848	-2.889767379	CHCHD3	no
ZFC3H1	0.139937082	10.19793163	2.562842799	0.011437507	0.325723848	-2.890695574	ZFC3H1	no
CCDC51	0.176687109	8.038420494	2.560385507	0.011514981	0.32715127	-2.896248157	CCDC51	no
GNB1	-0.126269382	11.98246131	-2.558803243	0.011565116	0.327673094	-2.899820951	GNB1	no
EMG1	0.174532993	9.712587175	2.557697167	0.011600278	0.327673094	-2.902317314	EMG1	no
SHTN1	-0.30795036	8.496874413	-2.557218251	0.011615533	0.327673094	-2.903397904	SHTN1	no
CXCL1	0.508322112	6.784350582	2.555590549	0.011667514	0.327833784	-2.907069159	CXCL1	no
RGS2	0.335546666	13.30953858	2.555323998	0.011676046	0.327833784	-2.907670158	RGS2	no
S100P	0.692442604	8.870964669	2.551081992	0.011812587	0.330890757	-2.917227107	S100P	no
MANBA	-0.172850657	9.411984556	-2.547558385	0.01192709	0.332260832	-2.925154641	MANBA	no
RNF216	-0.209051816	8.495065327	-2.545934596	0.011980191	0.332260832	-2.928804564	RNF216	no
RAB8B	0.233481861	8.963192212	2.545572363	0.011992065	0.332260832	-2.929618496	RAB8B	no
ZNF185	-0.220949873	9.374825175	-2.544346993	0.012032313	0.332260832	-2.932371113	ZNF185	no
CROCCP3	0.434781391	6.05868778	2.541507853	0.012126031	0.332260832	-2.938744223	CROCCP3	no
ZNF248	0.287876581	7.313821422	2.541252935	0.012134477	0.332260832	-2.93931613	ZNF248	no
IER3	0.391427421	10.40656811	2.540014481	0.012175588	0.332260832	-2.942093861	IER3	no
MFSD5	0.182391909	8.762276704	2.539693564	0.012186261	0.332260832	-2.942813446	MFSD5	no
YARS	-0.127596127	10.08007646	-2.539448111	0.01219443	0.332260832	-2.943363766	YARS	no
PLP2	0.239523116	11.32639811	2.539191028	0.012202991	0.332260832	-2.943940107	PLP2	no
EIF4G2	-0.09538732	12.79273187	-2.538658919	0.012220728	0.332260832	-2.945132849	EIF4G2	no
PPP2R2A	0.143455354	10.09233429	2.53776568	0.012250555	0.332260832	-2.947134569	PPP2R2A	no
NIF3L1	0.182476184	9.099723701	2.537413316	0.012262339	0.332260832	-2.947924029	NIF3L1	no
USP12	-0.16286113	8.073276171	-2.537168514	0.012270532	0.332260832	-2.948472443	USP12	no
IL10RB	-0.163913829	9.927196566	-2.536431376	0.012295232	0.332260832	-2.950123513	IL10RB	no
KBTBD11	-0.206182738	8.208007193	-2.53507858	0.012340676	0.332260832	-2.953152429	KBTBD11	no
ARMC8	0.159355641	9.065104411	2.534249352	0.012368607	0.332260832	-2.955008352	ARMC8	no
ADAMTS20	0.489912094	5.380131493	2.532798043	0.012417627	0.332260832	-2.95825525	ADAMTS20	no
MRPS35	0.160659307	9.890694659	2.532566412	0.012425467	0.332260832	-2.958773305	MRPS35	no
PAFAH2	-0.176482095	7.973918681	-2.531331471	0.012467339	0.332260832	-2.961534586	PAFAH2	no
EEF1A1	0.069392768	15.57262722	2.530642312	0.012490761	0.332260832	-2.96307499	EEF1A1	no
ACSL1	0.403493574	9.74501902	2.530172309	0.012506757	0.332260832	-2.964125319	ACSL1	no
PHKB	-0.127836994	9.326745873	-2.529637822	0.01252497	0.332260832	-2.965319539	PHKB	no
PIM2	0.272478693	9.035535641	2.529543524	0.012528186	0.332260832	-2.965530207	PIM2	no
CTDSP2	0.113088987	11.4878055	2.526264992	0.012640451	0.334496535	-2.972850278	CTDSP2	no
RAB8A	-0.189181979	11.22032226	-2.523942119	0.012720536	0.335872684	-2.97803142	RAB8A	no
IER2	0.267687112	12.06951846	2.522625831	0.012766118	0.336333777	-2.980965467	IER2	no
CBLL1	-0.226705603	7.762745823	-2.520575575	0.012837408	0.336838912	-2.985532792	CBLL1	no
GRSF1	-0.109668637	10.37828012	-2.519880633	0.012861653	0.336838912	-2.987080142	GRSF1	no
ANXA11	0.149280566	11.31744486	2.519431901	0.01287733	0.336838912	-2.988079076	ANXA11	no
KIF1BP	0.177092882	7.728817113	2.51810725	0.012923707	0.336838912	-2.99102698	KIF1BP	no
POP4	0.110940608	9.828485309	2.518039071	0.012926098	0.336838912	-2.991178669	POP4	no
PCNX1	-0.424834267	8.013859724	-2.516763224	0.012970916	0.337272005	-2.994016565	PCNX1	no
IFITM1	0.204874089	13.02292729	2.515918129	0.013000678	0.337312609	-2.995895612	IFITM1	no
EVA1B	0.216515225	7.749429842	2.512325862	0.013127873	0.338465394	-3.00387654	EVA1B	no
TRIM16	-0.247673262	7.202978182	-2.51205733	0.013137426	0.338465394	-3.004472721	TRIM16	no
TRIM14	0.162876896	9.783323475	2.511755542	0.013148169	0.338465394	-3.005142666	TRIM14	no
AKR7A3	-0.33372109	7.34901516	-2.511199683	0.013167978	0.338465394	-3.00637644	AKR7A3	no
GFPT1	-0.229455339	7.99187843	-2.510677897	0.013186596	0.338465394	-3.007534359	GFPT1	no
DEF8	-0.190489969	8.561090874	-2.508669364	0.013258484	0.339581857	-3.011989552	DEF8	no
WDR12	0.148003463	8.830328116	2.50714266	0.013313361	0.339789302	-3.01537382	WDR12	no
SNX1	0.157373252	9.932233304	2.506380237	0.013340842	0.339789302	-3.017063195	SNX1	no
ISG20	0.192153614	10.96565793	2.506076391	0.013351808	0.339789302	-3.017736328	ISG20	no
CYFIP1	-0.230019721	10.19446744	-2.504387811	0.013412896	0.340619224	-3.02147581	CYFIP1	no
RHOT2	0.233555519	9.10999755	2.503302526	0.013452291	0.340708606	-3.023878045	RHOT2	no
DLD	-0.183742452	9.886671223	-2.502722547	0.013473386	0.340708606	-3.025161416	DLD	no
FOXO1	0.19502503	9.638139518	2.501357162	0.013523164	0.34109461	-3.028181664	FOXO1	no
MOB1A	-0.110690455	10.62080202	-2.500129814	0.013568051	0.34109461	-3.030895298	MOB1A	no
DAAM1	-0.229526235	7.810889833	-2.499961882	0.013574202	0.34109461	-3.031266496	DAAM1	no
PRUNE1	-0.156974777	9.265978639	-2.490332769	0.013931139	0.346754443	-3.052512943	PRUNE1	no
RBM23	0.140478203	10.12235888	2.490258071	0.01393394	0.346754443	-3.052677471	RBM23	no
CXCR3	0.286435063	7.60031573	2.490170735	0.013937216	0.346754443	-3.052869832	CXCR3	no
RSU1	-0.187760175	9.898331031	-2.490122774	0.013939016	0.346754443	-3.052975464	RSU1	no
RFXANK	-0.165556198	9.22931668	-2.489201621	0.013973614	0.346754443	-3.055003912	RFXANK	no
CDK8	-0.224171646	7.464814933	-2.48894849	0.013983135	0.346754443	-3.055561208	CDK8	no
MSN	-0.131767495	12.46535284	-2.488437455	0.014002374	0.346754443	-3.056686148	MSN	no
ARPC1A	0.147388618	9.815210259	2.486584307	0.014072338	0.346880055	-3.060763716	ARPC1A	no
NUP50	0.160026861	10.27587059	2.486299773	0.014083108	0.346880055	-3.061389545	NUP50	no
VRK1	-0.150342705	8.689776859	-2.486000359	0.014094449	0.346880055	-3.062048033	VRK1	no
TGFBR2	0.151161117	11.80621309	2.484964236	0.014133758	0.347133222	-3.064326175	TGFBR2	no
BRAP	-0.200876418	8.287958661	-2.482013106	0.014246255	0.34917922	-3.070810145	BRAP	no
MOSPD2	0.253787107	8.91921941	2.478947427	0.014363964	0.350159617	-3.077538379	MOSPD2	no
GNG11	-0.425419004	8.929852703	-2.478182753	0.014393459	0.350159617	-3.079215427	GNG11	no
SFPQ	-0.181046538	11.10799489	-2.47778285	0.014408906	0.350159617	-3.08009229	SFPQ	no
DOLK	0.292385903	7.238990986	2.476722596	0.01444993	0.350159617	-3.082416472	DOLK	no
TFB1M	0.173856631	8.370101955	2.476081947	0.014474769	0.350159617	-3.083820401	TFB1M	no
NFS1	0.183452002	8.029477475	2.475843907	0.014484008	0.350159617	-3.084341962	NFS1	no
EMILIN2	-0.478678209	7.231908128	-2.475659206	0.014491181	0.350159617	-3.084746621	EMILIN2	no
PTGS2	0.774672732	8.90627593	2.474720171	0.014527694	0.350334176	-3.08680352	PTGS2	no
SDAD1	-0.180413009	9.289181735	-2.473164294	0.014588374	0.351089622	-3.090210015	SDAD1	no
IRS2	-0.252293719	10.57796944	-2.47195681	0.014635622	0.351519425	-3.092852382	IRS2	no
ILF3	0.178431842	9.598912261	2.467277635	0.014820004	0.353577736	-3.103080846	ILF3	no
MAP3K7	-0.167657964	9.404434435	-2.467180556	0.014823852	0.353577736	-3.103292869	MAP3K7	no
RHOH	0.188775061	10.174484	2.466884799	0.014835578	0.353577736	-3.103938766	RHOH	no
TAF5L	0.16001217	8.2782101	2.466784313	0.014839564	0.353577736	-3.104158198	TAF5L	no
YME1L1	0.264527161	12.65528546	2.465633066	0.014885298	0.353643145	-3.106671613	YME1L1	no
SELL	0.147856616	13.04322132	2.465227448	0.014901442	0.353643145	-3.107556907	SELL	no
C15orf39	0.202545665	9.176353443	2.463980273	0.014951177	0.35412084	-3.110278141	C15orf39	no
ANKRD27	0.128153931	8.786582768	2.461590146	0.015046903	0.355683817	-3.115489696	ANKRD27	no
GPR65	0.194156716	10.02227104	2.459845793	0.01511711	0.355986084	-3.119290269	GPR65	no
ATP9B	-0.228876015	7.440950124	-2.457465683	0.015213376	0.355986084	-3.124472062	ATP9B	no
NECTIN2	0.278235379	7.656196235	2.45718339	0.015224829	0.355986084	-3.125086347	NECTIN2	no
TSN	-0.117715107	10.01207407	-2.45580137	0.015281014	0.355986084	-3.128092765	TSN	no
GLYR1	-0.15691033	8.575340508	-2.455453681	0.015295178	0.355986084	-3.128848878	GLYR1	no
DHX30	0.165419178	9.136393828	2.454511386	0.015333623	0.355986084	-3.13089758	DHX30	no
U2AF1	0.177502169	11.33550456	2.454501406	0.015334031	0.355986084	-3.130919273	U2AF1	no
SMARCA2	-0.205014161	9.115909874	-2.454253255	0.01534417	0.355986084	-3.131458674	SMARCA2	no
PUS3	0.166898593	8.369623147	2.454234635	0.015344931	0.355986084	-3.131499145	PUS3	no
ELF1	0.200913334	10.98040972	2.453931792	0.015357313	0.355986084	-3.132157355	ELF1	no
VWA5A	0.135792587	8.03336661	2.450343479	0.015504705	0.358707505	-3.139950694	VWA5A	no
NUDC	-0.135713861	10.26374857	-2.447234618	0.01563342	0.359245735	-3.146694326	NUDC	no
LSM5	-0.195717801	9.750477766	-2.447009032	0.015642796	0.359245735	-3.147183355	LSM5	no
YBX3	-0.232990846	11.0902403	-2.446976332	0.015644156	0.359245735	-3.147254241	YBX3	no
ATP8B4	-0.225996099	7.567869091	-2.446055943	0.015682468	0.359245735	-3.149249026	ATP8B4	no
AIMP2	0.137583889	9.802747233	2.44588536	0.015689577	0.359245735	-3.149618661	AIMP2	no
GOLPH3	-0.184494952	10.26005477	-2.445439399	0.015708178	0.359245735	-3.1505849	GOLPH3	no
CLEC10A	-0.226829643	8.279884491	-2.443408629	0.015793129	0.359286859	-3.154982819	CLEC10A	no
CRYL1	-0.1691261	8.383085565	-2.443243318	0.015800062	0.359286859	-3.155340675	CRYL1	no
PRKDC	-0.193908194	8.541897726	-2.443242625	0.015800091	0.359286859	-3.155342177	PRKDC	no
EIF4A3	0.133232657	10.45378245	2.44219854	0.015843943	0.359600378	-3.157601855	EIF4A3	no
THBS1	-0.540470381	7.504710795	-2.439406539	0.015961739	0.359931971	-3.163640161	THBS1	no
TNFRSF25	0.217298187	8.941933252	2.439285945	0.015966845	0.359931971	-3.16390083	TNFRSF25	no
SCAMP5	0.212417642	7.291432279	2.437513079	0.016042068	0.359931971	-3.167731595	SCAMP5	no
NARF	0.140508256	9.844565718	2.437259106	0.01605287	0.359931971	-3.168280165	NARF	no
MAFF	-0.561710848	8.480395778	-2.436437103	0.016087875	0.359931971	-3.170055299	MAFF	no
SMARCC2	-0.209243123	9.25635906	-2.436419263	0.016088636	0.359931971	-3.170093819	SMARCC2	no
AP1S2	-0.193580302	12.33171301	-2.435448852	0.01613005	0.359931971	-3.172188725	AP1S2	no
PSMB10	-0.144804875	11.43062699	-2.43472019	0.01616121	0.359931971	-3.173761247	PSMB10	no
FAF2	0.16668715	9.164214997	2.434560039	0.016168065	0.359931971	-3.174106811	FAF2	no
BECN1	-0.111980424	10.03781303	-2.432991486	0.016235348	0.359931971	-3.17749024	BECN1	no
ZBTB5	0.149816279	8.81814063	2.43269654	0.016248027	0.359931971	-3.178126228	ZBTB5	no
FYN	-0.143670504	11.91286181	-2.432678857	0.016248788	0.359931971	-3.178164355	FYN	no
PTRH2	0.210164432	8.70587051	2.432656471	0.01624975	0.359931971	-3.178212622	PTRH2	no
RNF11	-0.217853166	9.773413547	-2.430284225	0.01635206	0.36152863	-3.183325227	RNF11	no
SNX6	-0.155578723	9.889630017	-2.428001419	0.016451052	0.362012585	-3.188240774	SNX6	no
CHSY1	0.219857264	9.626070169	2.427708973	0.016463772	0.362012585	-3.188870191	CHSY1	no
HMGB2	-0.225161682	11.11519421	-2.427232987	0.016484494	0.362012585	-3.189894483	HMGB2	no
GCC2	0.143786938	9.559020645	2.426957452	0.016496499	0.362012585	-3.190487333	GCC2	no
HDAC3	0.118786465	9.684033233	2.426297666	0.01652528	0.362012585	-3.191906703	HDAC3	no
SETD3	-0.120831948	9.690788832	-2.424927268	0.0165852	0.362033766	-3.194853656	SETD3	no
GSN	-0.227963039	9.085657687	-2.424667792	0.016596567	0.362033766	-3.195411472	GSN	no
LCMT2	0.199082637	7.706058979	2.423966789	0.016627312	0.362033766	-3.196918198	LCMT2	no
UCP2	-0.227594198	12.58051344	-2.42272313	0.01668198	0.362033766	-3.199590324	UCP2	no
AK2	-0.156683081	9.841198528	-2.420352644	0.016786623	0.362033766	-3.204680085	AK2	no
MAGED1	-0.116346754	9.476264368	-2.420131113	0.016796432	0.362033766	-3.205155511	MAGED1	no
ABCA1	0.290111512	8.401964327	2.419456965	0.016826313	0.362033766	-3.206602048	ABCA1	no
ATP6V1H	-0.144865442	8.91017866	-2.419222381	0.016836722	0.362033766	-3.207105316	ATP6V1H	no
GBF1	0.167531993	8.23363314	2.419125509	0.016841022	0.362033766	-3.207313128	GBF1	no
UAP1	-0.20804713	8.097613754	-2.41875219	0.016857603	0.362033766	-3.208113909	UAP1	no
MCUR1	-0.152895234	8.750341294	-2.418716396	0.016859193	0.362033766	-3.208190682	MCUR1	no
KRTAP1-1	0.361341269	6.183875968	2.417962872	0.016892706	0.362103336	-3.20980665	KRTAP1-1	no
ATP6V1E1	0.157137887	10.95600193	2.416625243	0.016952344	0.362731637	-3.212674128	ATP6V1E1	no
STXBP3	-0.199592395	8.914005019	-2.414566906	0.017044478	0.364051798	-3.217083758	STXBP3	no
CMKLR1	-0.255125322	7.041584533	-2.412413201	0.017141357	0.364631608	-3.221694022	CMKLR1	no
MTX2	0.143622406	8.147408167	2.412112924	0.017154903	0.364631608	-3.222336502	MTX2	no
RSL1D1	-0.139705267	10.58806199	-2.41193177	0.01716308	0.364631608	-3.222724068	RSL1D1	no
MT1X	-0.195559405	9.817660588	-2.410211728	0.017240889	0.36492026	-3.226402654	MT1X	no
LPIN2	0.127093267	9.136500188	2.409623183	0.017267584	0.36492026	-3.227660801	LPIN2	no
TMEM38B	-0.259165365	6.692466515	-2.408334507	0.017326165	0.36492026	-3.230414656	TMEM38B	no
POLD3	-0.191336717	8.485864295	-2.408136072	0.017335201	0.36492026	-3.230838585	POLD3	no
RAP1B	-0.121728813	12.08729966	-2.405697019	0.017446609	0.36492026	-3.236046674	RAP1B	no
AHCY	-0.158888275	8.996803147	-2.405227531	0.017468126	0.36492026	-3.237048615	AHCY	no
GLOD4	-0.143381682	9.527591629	-2.404368622	0.017507553	0.36492026	-3.238881161	GLOD4	no
F8	-0.205334172	7.207044701	-2.404060824	0.0175217	0.36492026	-3.239537724	F8	no
IL4R	0.206387149	10.29033308	2.403798614	0.017533761	0.36492026	-3.240096984	IL4R	no
MTHFD1	-0.136510942	8.914350541	-2.403212518	0.017560745	0.36492026	-3.241346848	MTHFD1	no
PAGR1	0.174085739	8.533666909	2.402454079	0.017595719	0.36492026	-3.242963826	PAGR1	no
GYPC	0.229675624	10.63427579	2.402180461	0.017608351	0.36492026	-3.24354706	GYPC	no
BCL11A	0.307542054	9.084722449	2.401981327	0.01761755	0.36492026	-3.243971488	BCL11A	no
RORA	-0.26791141	8.095075381	-2.401654742	0.017632645	0.36492026	-3.244667492	RORA	no
AFTPH	0.132431391	10.66283248	2.401618864	0.017634304	0.36492026	-3.244743947	AFTPH	no
PCBP2	-0.126712802	12.85951716	-2.397572352	0.017822309	0.366311826	-3.253360402	PCBP2	no
URGCP	0.227939164	8.257917204	2.397079379	0.017845333	0.366311826	-3.254409207	URGCP	no
MRPL24	0.206485912	9.522539327	2.396976474	0.017850143	0.366311826	-3.254628112	MRPL24	no
ZFP36L2	-0.154330908	12.48769438	-2.396748895	0.017860784	0.366311826	-3.255112204	ZFP36L2	no
TERF1	-0.140806973	8.459220783	-2.395608624	0.017914183	0.366311826	-3.257537081	TERF1	no
RNF125	-0.257093077	9.208567132	-2.395537492	0.017917519	0.366311826	-3.257688314	RNF125	no
SERPINF1	-0.312527958	8.269785358	-2.395067247	0.017939586	0.366311826	-3.258687994	SERPINF1	no
DDIT3	0.241083558	8.907862405	2.394918857	0.017946554	0.366311826	-3.259003414	DDIT3	no
NKAPD1	-0.134419785	8.445859266	-2.39331058	0.018022231	0.36716259	-3.262420849	NKAPD1	no
UQCRQ	0.14679473	11.26721091	2.392729822	0.018049628	0.36716259	-3.263654386	UQCRQ	no
ZNF692	0.158874347	8.811710241	2.391818282	0.018092704	0.367308139	-3.26558996	ZNF692	no
AKAP10	-0.181338915	9.00159143	-2.391279635	0.018118201	0.367308139	-3.266733411	AKAP10	no
TMEM30A	-0.183624098	9.046833715	-2.389975214	0.018180078	0.36753501	-3.269501485	TMEM30A	no
PIK3CG	0.413838913	7.657805449	2.389623573	0.018196791	0.36753501	-3.270247455	PIK3CG	no
TRAF5	0.203239791	9.876896826	2.389041296	0.018224495	0.36753501	-3.271482478	TRAF5	no
NDUFB2	0.129751334	11.85359171	2.386943668	0.018324607	0.36753501	-3.275929305	NDUFB2	no
TATDN2	0.115908114	9.693545447	2.386930002	0.01832526	0.36753501	-3.275958263	TATDN2	no
POLG	-0.132394166	8.663610311	-2.38660164	0.018340976	0.36753501	-3.276654042	POLG	no
MAN2B1	-0.206847683	10.36072794	-2.386528338	0.018344486	0.36753501	-3.27680935	MAN2B1	no
ZCCHC14	0.143005425	7.975886684	2.384720558	0.018431238	0.368655586	-3.280638241	ZCCHC14	no
MGST2	-0.211988208	9.018349256	-2.381515655	0.018585928	0.370689862	-3.287419717	MGST2	no
MBNL1	-0.145280126	12.28102409	-2.381329939	0.018594927	0.370689862	-3.287812432	MBNL1	no
MTO1	0.163683898	9.44689076	2.380450357	0.0186376	0.370922343	-3.289672006	MTO1	no
SECISBP2L	-0.194852925	8.288500857	-2.379705113	0.018673823	0.371025904	-3.291247076	SECISBP2L	no
IL13	0.267721289	6.867611135	2.378320928	0.018741268	0.371280338	-3.294171349	IL13	no
PTGS1	-0.193643614	8.920799944	-2.378168448	0.01874871	0.371280338	-3.294493388	PTGS1	no
TIPRL	-0.190721484	8.430461083	-2.376368635	0.01883676	0.372215122	-3.298293175	TIPRL	no
MRNIP	0.22513258	8.325072247	2.375889651	0.018860254	0.372215122	-3.299303967	MRNIP	no
METTL3	0.158669344	10.18855442	2.375200399	0.018894107	0.372215122	-3.300758159	METTL3	no
HADH	-0.141704947	8.706738377	-2.374065078	0.018949986	0.372215122	-3.303152627	HADH	no
ANP32E	-0.168934011	10.14852878	-2.374034157	0.01895151	0.372215122	-3.303217828	ANP32E	no
SAFB	-0.187266834	9.428969669	-2.37266755	0.019018971	0.372927727	-3.306098668	SAFB	no
DDRGK1	-0.12567665	9.580352158	-2.371334676	0.019084972	0.373143221	-3.308906935	DDRGK1	no
HLA-DQB2	-0.375064837	6.361060739	-2.371185832	0.019092354	0.373143221	-3.309220448	HLA-DQB2	no
EIF2AK2	-0.179776721	9.126651508	-2.370201622	0.019141236	0.373488302	-3.311293059	EIF2AK2	no
CD52	0.180060906	13.86168438	2.368280044	0.019236993	0.374616398	-3.315337363	CD52	no
PPIG	0.180767064	9.641706185	2.367785789	0.019261691	0.374616398	-3.316377126	PPIG	no
MDM2	-0.299260124	7.056583903	-2.364401285	0.01943157	0.377306825	-3.323491743	MDM2	no
CD180	0.261530353	9.257741534	2.363286915	0.019487792	0.377785222	-3.325832237	CD180	no
RALB	-0.181119514	10.70306197	-2.36076198	0.019615713	0.37884415	-3.331131571	RALB	no
HEBP1	-0.170205811	9.615875062	-2.360497115	0.019629174	0.37884415	-3.33168717	HEBP1	no
UBE2J1	0.198018906	10.04576996	2.360334638	0.019637436	0.37884415	-3.332027962	UBE2J1	no
NIP7	-0.324617583	7.733461403	-2.359397004	0.019685174	0.379153576	-3.333994221	NIP7	no
PRPSAP1	-0.13356544	9.74735975	-2.352262779	0.02005177	0.385090035	-3.348931511	PRPSAP1	no
CSPP1	-0.175147669	7.503900121	-2.351992006	0.020065802	0.385090035	-3.349497624	CSPP1	no
TCEAL1	0.168673961	7.764015344	2.351393233	0.020096861	0.385090035	-3.350749286	TCEAL1	no
SUGP1	-0.182589919	8.327552305	-2.350744656	0.020130552	0.385090035	-3.352104726	SUGP1	no
LARS2	0.180439188	7.738382398	2.350150103	0.02016148	0.385090035	-3.353346961	LARS2	no
MYNN	0.143527721	8.136339602	2.349668562	0.020186561	0.385090035	-3.354352864	MYNN	no
RPS28	0.077704357	14.66240457	2.349028388	0.020219946	0.38511269	-3.355689845	RPS28	no
PLCG2	0.169343849	10.11312977	2.345288879	0.020415935	0.386985976	-3.363492991	PLCG2	no
YES1	-0.258899587	6.692449202	-2.344619257	0.020451206	0.386985976	-3.364889072	YES1	no
TOR3A	-0.157143047	9.157453471	-2.344597275	0.020452365	0.386985976	-3.364934896	TOR3A	no
TGS1	0.133241393	8.180789353	2.344552783	0.020454711	0.386985976	-3.365027641	TGS1	no
CRYBG1	0.118523779	10.32400992	2.34407203	0.02048007	0.386985976	-3.3660297	CRYBG1	no
KIAA1324	-0.336486702	6.540045542	-2.343006294	0.020536387	0.387041855	-3.368250398	KIAA1324	no
NOP2	0.158078372	9.624234447	2.342791677	0.020547745	0.387041855	-3.36869749	NOP2	no
DERA	-0.172122967	9.378673759	-2.340281807	0.020680979	0.388900888	-3.373923257	DERA	no
GNPTAB	-0.184265606	9.941884311	-2.338996856	0.020749484	0.388900888	-3.376596646	GNPTAB	no
HCP5	0.289275678	9.156776088	2.338902385	0.020754528	0.388900888	-3.376793142	HCP5	no
SLC35D1	-0.140370352	8.996262529	-2.338057226	0.020799705	0.388900888	-3.378550728	SLC35D1	no
PIP5K1B	0.251628538	7.950262373	2.337883341	0.02080901	0.388900888	-3.378912264	PIP5K1B	no
SLC4A1AP	-0.117122658	8.798565722	-2.334753328	0.020977141	0.390861052	-3.385415882	SLC4A1AP	no
GATAD1	-0.164910595	8.940568958	-2.334714233	0.020979249	0.390861052	-3.385497064	GATAD1	no
GLG1	-0.161198024	11.10306306	-2.332448453	0.021101713	0.392531248	-3.390199889	GLG1	no
KBTBD4	-0.428726759	7.601832773	-2.330400205	0.021212962	0.39317341	-3.394447594	KBTBD4	no
NCKAP1L	-0.161534392	10.06953411	-2.330029322	0.021233161	0.39317341	-3.395216374	NCKAP1L	no
WDR70	-0.15451267	8.605989354	-2.329545434	0.02125954	0.39317341	-3.396219224	WDR70	no
SUZ12P1	-0.347634718	7.422112243	-2.329395494	0.02126772	0.39317341	-3.396529933	SUZ12P1	no
CRLF3	0.147694814	11.31597269	2.326190144	0.021443249	0.395664081	-3.403167748	CRLF3	no
PTGIR	-0.318764322	7.629295491	-2.325602934	0.021475543	0.395664081	-3.404382862	PTGIR	no
CLIP4	-0.226019062	7.114582463	-2.325128161	0.021501685	0.395664081	-3.405365105	CLIP4	no
LAGE3	0.180164463	8.831792083	2.324240314	0.021550647	0.395713795	-3.407201449	LAGE3	no
AHR	0.267601672	9.488165387	2.323879833	0.021570554	0.395713795	-3.407946853	AHR	no
VPS28	0.160457908	11.1573112	2.323125344	0.021612272	0.395871957	-3.409506641	VPS28	no
FAS	0.197756093	9.159497945	2.321241936	0.021716723	0.397176939	-3.413398262	FAS	no
NDUFS1	-0.132959822	8.779349575	-2.316379436	0.021988443	0.401471831	-3.423432054	NDUFS1	no
ZNF12	-0.139761085	9.076576035	-2.315841486	0.022018687	0.401471831	-3.424540926	ZNF12	no
HOXC5	-0.205537921	4.834792752	-2.314425112	0.022098492	0.401993718	-3.427459356	HOXC5	no
RAB14	-0.130543247	9.753681205	-2.314141058	0.022114528	0.401993718	-3.42804445	RAB14	no
CDC42SE1	0.232693909	9.823911425	2.311259191	0.022277794	0.404347038	-3.433976773	CDC42SE1	no
SINHCAF	0.150521114	10.30554598	2.31018835	0.02233873	0.404735612	-3.436179367	SINHCAF	no
N4BP2L2	0.138078908	11.0162053	2.309694551	0.022366879	0.404735612	-3.437194735	N4BP2L2	no
LRRC47	-0.123901994	10.24839767	-2.305906309	0.022583865	0.407453588	-3.444977622	LRRC47	no
NSUN5	0.139691213	10.93512655	2.305520573	0.022606062	0.407453588	-3.445769451	NSUN5	no
GUCY1B1	-0.262930101	7.562904351	-2.305291086	0.022619278	0.407453588	-3.446240479	GUCY1B1	no
ZNF107	0.22612197	7.475563395	2.30292145	0.022756134	0.409302433	-3.451101686	ZNF107	no
HNRNPC	0.127737396	11.79372422	2.300901009	0.022873396	0.410793834	-3.455242897	HNRNPC	no
PTEN	-0.151728285	10.84990639	-2.300209022	0.02291368	0.410795556	-3.456660462	PTEN	no
NFE2L3	-0.217612737	6.971618711	-2.299157973	0.022974985	0.410795556	-3.458812832	NFE2L3	no
IL16	0.161405368	10.74452207	2.299131579	0.022976526	0.410795556	-3.45886687	IL16	no
BAIAP2	-0.187070535	7.050537711	-2.29759702	0.023066297	0.411511379	-3.462007726	BAIAP2	no
HSD11B1	0.285047481	6.356987848	2.297038956	0.023099019	0.411511379	-3.463149462	HSD11B1	no
MEAF6	-0.145963252	9.349161499	-2.296492581	0.023131096	0.411511379	-3.464267037	MEAF6	no
HNRNPU	-0.118732181	11.61596014	-2.296099779	0.023154181	0.411511379	-3.465070336	HNRNPU	no
GRK5	-0.148622848	8.915622597	-2.293092468	0.023331591	0.413540947	-3.471216243	GRK5	no
CYP2W1	0.416491518	6.099117305	2.29299222	0.023337525	0.413540947	-3.471420988	CYP2W1	no
STX4	0.148077463	9.982062754	2.292099025	0.023390458	0.413865788	-3.473244867	STX4	no
TLR6	0.318003843	7.219061036	2.290891121	0.023462209	0.414122845	-3.475710331	TLR6	no
RHEB	0.130875682	10.88229525	2.290689044	0.023474232	0.414122845	-3.476122676	RHEB	no
SOX4	-0.252863021	8.764942389	-2.289890785	0.023521777	0.414350476	-3.477751218	SOX4	no
PLAG1	-0.192947653	7.089041912	-2.288516404	0.023603834	0.41458939	-3.480553894	PLAG1	no
RNF25	0.401603845	6.16405408	2.288502541	0.023604663	0.41458939	-3.480582156	RNF25	no
TBK1	0.151205992	9.238160531	2.287341973	0.023674152	0.415200195	-3.482947598	TBK1	no
PARP2	0.112285813	8.659463334	2.28660951	0.023718101	0.415361934	-3.484439916	PARP2	no
NDUFA3	0.169166481	11.14954979	2.284885891	0.023821802	0.415396524	-3.487949875	NDUFA3	no
HIKESHI	-0.228748887	8.113347616	-2.284579488	0.023840278	0.415396524	-3.488573574	HIKESHI	no
SMG7	0.193664151	8.934205698	2.284382911	0.023852138	0.415396524	-3.488973678	SMG7	no
PRG3	0.478703488	5.484697258	2.284023143	0.023873858	0.415396524	-3.489705848	PRG3	no
KMT5B	0.204539923	9.836864841	2.283694364	0.023893722	0.415396524	-3.49037486	KMT5B	no
MON1B	0.331747973	7.70157453	2.282645969	0.02395716	0.415894908	-3.492507579	MON1B	no
C2orf42	0.168245538	8.339804796	2.282036413	0.023994112	0.415932715	-3.493747167	C2orf42	no
FBXO41	-0.137113136	8.053932513	-2.281454959	0.024029407	0.41594173	-3.49492932	FBXO41	no
ADORA2B	0.354728971	7.134913863	2.277455817	0.024273394	0.418300502	-3.503052447	ADORA2B	no
GPR171	0.289913097	9.236787296	2.276456999	0.02433467	0.418300502	-3.505079213	GPR171	no
GFRA2	-0.418604806	5.128719452	-2.275939414	0.024366476	0.418300502	-3.506129154	GFRA2	no
TNIK	-0.157776895	9.2231588	-2.275862098	0.02437123	0.418300502	-3.506285975	TNIK	no
DIEXF	0.139873381	7.896507845	2.275674998	0.024382738	0.418300502	-3.506665447	DIEXF	no
ANGEL2	-0.142059464	9.030623174	-2.275215053	0.02441105	0.418300502	-3.507598179	ANGEL2	no
TMEM208	0.10886454	9.133694496	2.274955576	0.024427034	0.418300502	-3.508124302	TMEM208	no
SLC35E3	-0.216708934	7.903691226	-2.274656778	0.024445452	0.418300502	-3.508730084	SLC35E3	no
SPECC1L	0.157765537	8.693611662	2.271529409	0.024638955	0.418430323	-3.515066087	SPECC1L	no
RRP7A	-0.326155066	8.289147322	-2.270834071	0.02468216	0.418430323	-3.516473738	RRP7A	no
KDM1A	-0.151308439	8.911510277	-2.270709275	0.024689921	0.418430323	-3.516726334	KDM1A	no
LRMP	0.135614844	10.79302822	2.270146039	0.024724977	0.418430323	-3.517866208	LRMP	no
FEZ2	-0.163090092	9.579683931	-2.269901889	0.024740186	0.418430323	-3.518360235	FEZ2	no
AP1AR	-0.200412347	7.298079431	-2.269624034	0.024757505	0.418430323	-3.518922403	AP1AR	no
CCND3	-0.125999035	12.08913576	-2.268659247	0.024817722	0.418430323	-3.520873911	CCND3	no
XPOT	-0.156342144	9.280640852	-2.267193163	0.024909474	0.418430323	-3.523837944	XPOT	no
DHX38	0.17879266	8.284837194	2.266027965	0.024982608	0.418430323	-3.526192402	DHX38	no
CCNG1	-0.143883156	10.52896115	-2.265682147	0.025004349	0.418430323	-3.526890963	CCNG1	no
SUCLG1	-0.129120127	10.07947825	-2.26474195	0.025063542	0.418430323	-3.52878969	SUCLG1	no
USP34	0.11559733	10.70625806	2.2646839	0.025067201	0.418430323	-3.528906899	USP34	no
RFTN1	-0.132576407	10.65339099	-2.26414939	0.025100912	0.418430323	-3.529985991	RFTN1	no
CCL2	0.636169088	5.368351708	2.264029766	0.025108462	0.418430323	-3.530227463	CCL2	no
PAK3	0.332346614	6.936332221	2.26329616	0.025154806	0.418430323	-3.531708043	PAK3	no
CCNH	0.121336944	9.684245961	2.263114551	0.02516629	0.418430323	-3.532074501	CCNH	no
GCLC	-0.146891218	8.689371712	-2.262829089	0.025184351	0.418430323	-3.532650465	GCLC	no
CD69	-0.405927258	9.641305043	-2.261917034	0.025242132	0.418430323	-3.534490229	CD69	no
GOLGA7	-0.119020393	11.18745191	-2.261404046	0.025274682	0.418430323	-3.535524708	GOLGA7	no
CXCR4	-0.304782335	12.28543724	-2.261320624	0.025279979	0.418430323	-3.535692913	CXCR4	no
MAP3K7CL	-0.410234226	8.973258733	-2.260844324	0.02531024	0.418430323	-3.536653182	MAP3K7CL	no
ADCY3	0.160929167	7.93374191	2.259832427	0.025374633	0.418430323	-3.538692645	ADCY3	no
GNPDA1	-0.170907174	8.79250326	-2.258910002	0.025433458	0.418430323	-3.540551044	GNPDA1	no
LSM6	0.138645669	9.714731251	2.258447554	0.025462994	0.418430323	-3.54148247	LSM6	no
GFOD2	0.289756396	7.426618252	2.258054085	0.025488148	0.418430323	-3.542274825	GFOD2	no
PSMC3	-0.177653464	9.546325842	-2.25799255	0.025492084	0.418430323	-3.542398729	PSMC3	no
ADD2	0.274662035	7.04323741	2.257505435	0.025523259	0.418430323	-3.543379463	ADD2	no
DGKD	0.156370349	9.850693605	2.25738826	0.025530763	0.418430323	-3.543615349	DGKD	no
KDELR1	-0.20096049	8.161407052	-2.257342854	0.025533671	0.418430323	-3.543706753	KDELR1	no
BTN2A1	0.127329899	9.968223422	2.257115134	0.025548262	0.418430323	-3.544165137	BTN2A1	no
STAM2	0.1632955	7.303963772	2.256898556	0.025562145	0.418430323	-3.544601052	STAM2	no
IQCB1	0.113454365	8.83119882	2.255832557	0.025630575	0.418430323	-3.546746068	IQCB1	no
UTP6	0.179801559	9.802539127	2.255234484	0.025669038	0.418430323	-3.547949109	UTP6	no
VPS41	-0.154555721	9.089580577	-2.254873371	0.025692286	0.418430323	-3.548675355	VPS41	no
ASTE1	0.168839862	8.116447494	2.254738115	0.025700998	0.418430323	-3.548947344	ASTE1	no
USPL1	0.160956486	9.273687217	2.25421078	0.025734991	0.418430323	-3.550007632	USPL1	no
IL2RA	0.248674037	7.217837571	2.254018334	0.025747406	0.418430323	-3.550394518	IL2RA	no
CALD1	-0.367425898	6.156052564	-2.252838146	0.025823655	0.41859758	-3.552766449	CALD1	no
ACADSB	-0.485084677	5.57665323	-2.252775767	0.025827691	0.41859758	-3.552891787	ACADSB	no
DHX40	-0.12726498	9.164550006	-2.251669675	0.025899343	0.418980976	-3.5551137	DHX40	no
TMPRSS15	0.215764937	7.750834882	2.250652727	0.025965373	0.418980976	-3.557155655	TMPRSS15	no
ZNF189	0.209888554	8.149298543	2.250390134	0.025982447	0.418980976	-3.557682782	ZNF189	no
BTF3	-0.083159137	13.74344786	-2.250251534	0.025991463	0.418980976	-3.557960984	BTF3	no
PEX16	0.093772055	10.09701926	2.248807221	0.026085577	0.419932145	-3.56085911	PEX16	no
SEMA4D	0.148845325	10.83689419	2.245731771	0.026286971	0.422605463	-3.567024503	SEMA4D	no
KCTD9	-0.156914914	7.680389249	-2.245187667	0.026322743	0.42261252	-3.568114464	KCTD9	no
CDKN1B	-0.169262304	10.98254639	-2.242273908	0.026515029	0.42415334	-3.573947206	CDKN1B	no
DELE1	-0.186745857	9.123224321	-2.241695908	0.026553318	0.42415334	-3.575103411	DELE1	no
E2F4	0.129966542	9.953074248	2.241137755	0.026590338	0.42415334	-3.576219651	E2F4	no
MED4	-0.182676755	8.643295688	-2.240847334	0.026609618	0.42415334	-3.576800358	MED4	no
CDC25B	0.164869501	10.74791185	2.240665852	0.026621673	0.42415334	-3.577163202	CDC25B	no
FAM214B	0.172853886	9.002552943	2.239505925	0.02669883	0.42415334	-3.579481648	FAM214B	no
ACAT2	-0.11875552	8.775903719	-2.239395956	0.026706155	0.42415334	-3.579701395	ACAT2	no
P4HA1	-0.169886763	8.515829238	-2.239253585	0.026715641	0.42415334	-3.579985874	P4HA1	no
EXOSC4	0.160127749	8.21236283	2.238920186	0.026737866	0.42415334	-3.580651993	EXOSC4	no
VPREB3	0.241638158	8.668126909	2.238105668	0.026792233	0.424452842	-3.58227898	VPREB3	no
TNFRSF1A	0.206690414	10.02640142	2.237231844	0.026850665	0.424725329	-3.584023823	TNFRSF1A	no
KRT23	0.667623541	6.654999279	2.236605198	0.026892637	0.424725329	-3.585274715	KRT23	no
GTF2E2	-0.108749241	9.389821891	-2.236257352	0.02691596	0.424725329	-3.585968935	GTF2E2	no
FFAR2	0.60898254	7.374539177	2.23521556	0.026985918	0.425268199	-3.588047512	FFAR2	no
MPPE1	0.156938089	9.960429575	2.232193084	0.02718978	0.427685233	-3.594072865	MPPE1	no
CLDN15	0.278443227	8.034173495	2.231851879	0.027212878	0.427685233	-3.594752589	CLDN15	no
RPS6KA1	-0.169407362	9.779216078	-2.231354717	0.027246564	0.427685233	-3.595742826	RPS6KA1	no
ZBTB1	-0.162433693	10.04905815	-2.230823253	0.027282614	0.427689841	-3.59680116	ZBTB1	no
CCNL2	0.15548156	9.186026077	2.229360086	0.02738208	0.428473756	-3.59971364	CCNL2	no
MVK	0.126074002	9.03677002	2.228177134	0.027462727	0.428473756	-3.602067048	MVK	no
SEC62	0.123762951	10.69225827	2.227446296	0.027512655	0.428473756	-3.603520427	SEC62	no
VPS13A	-0.167740766	7.46518158	-2.227107009	0.027535861	0.428473756	-3.604194998	VPS13A	no
INPP4B	-0.190582423	7.764839718	-2.226372298	0.02758617	0.428473756	-3.605655428	INPP4B	no
PSMC6	-0.190117596	9.85819425	-2.226314252	0.027590149	0.428473756	-3.60577079	PSMC6	no
CRTAP	-0.202355466	8.360776689	-2.225737303	0.027629716	0.428473756	-3.606917287	CRTAP	no
XKR8	0.156346403	9.488246834	2.225483168	0.027647161	0.428473756	-3.607422209	XKR8	no
SLF2	-0.199609638	8.163480351	-2.224813635	0.027693166	0.428473756	-3.6087522	SLF2	no
SGCB	0.304952505	6.406465842	2.224386844	0.027722526	0.428473756	-3.609599803	SGCB	no
FLNB	0.184663579	8.380024317	2.223774375	0.027764707	0.428473756	-3.610815899	FLNB	no
TXNIP	-0.148913002	14.11053326	-2.223619724	0.027775367	0.428473756	-3.611122918	TXNIP	no
STK26	-0.164286934	9.893626014	-2.223286979	0.027798314	0.428473756	-3.611783432	STK26	no
NADSYN1	-0.229296122	8.356008751	-2.221320809	0.027934247	0.430014829	-3.615684495	NADSYN1	no
GALNT10	-0.118230279	8.498249549	-2.218519777	0.028128898	0.431690628	-3.621236481	GALNT10	no
LSM14A	-0.154685825	11.20060607	-2.218137153	0.028155579	0.431690628	-3.621994385	LSM14A	no
DYNLT3	-0.124825799	9.649449026	-2.217725031	0.028184342	0.431690628	-3.622810583	DYNLT3	no
ZBTB20	-0.160655805	9.332947865	-2.217680167	0.028187474	0.431690628	-3.622899426	ZBTB20	no
KBTBD2	0.138178754	9.782607555	2.214777959	0.02839077	0.433774079	-3.628643091	KBTBD2	no
SERINC5	0.168344162	9.802507847	2.21470288	0.028396046	0.433774079	-3.628791587	SERINC5	no
LCP2	0.134975026	10.97306143	2.212730443	0.028534962	0.435340156	-3.632691071	LCP2	no
POLA1	0.188703116	7.585216918	2.209416799	0.02876967	0.438175565	-3.639234856	POLA1	no
TLR7	0.256476893	7.88845159	2.208398501	0.028842134	0.438175565	-3.641243965	TLR7	no
IL7R	0.195964392	12.68843494	2.208117437	0.028862163	0.438175565	-3.641798354	IL7R	no
LTBR	-0.213426571	8.376600016	-2.207763787	0.028887381	0.438175565	-3.642495825	LTBR	no
CPPED1	-0.258356729	8.592278715	-2.207531143	0.028903981	0.438175565	-3.64295459	CPPED1	no
POLR2H	0.129133236	9.509587133	2.205615251	0.029041005	0.439695514	-3.646730954	POLR2H	no
AHCTF1	0.221244878	7.927134077	2.204840905	0.029096545	0.439979495	-3.648256385	AHCTF1	no
RPS27	0.066419124	15.26554517	2.203710561	0.029177786	0.440081949	-3.650482223	RPS27	no
ANKRD11	0.220902038	8.724031046	2.203540141	0.029190052	0.440081949	-3.650817718	ANKRD11	no
SLC43A1	0.1491373	7.933602303	2.202231241	0.029284408	0.440081949	-3.653393657	SLC43A1	no
KCMF1	-0.112944619	10.77609745	-2.200875668	0.029382407	0.440081949	-3.656059952	KCMF1	no
DNAAF5	0.108060406	9.062202709	2.200808075	0.029387301	0.440081949	-3.656192863	DNAAF5	no
GLRX3	-0.115749633	9.795725458	-2.200737778	0.029392391	0.440081949	-3.656331085	GLRX3	no
ELOB	0.110028643	12.0911764	2.20041328	0.0294159	0.440081949	-3.656969083	ELOB	no
BCR	-0.146995395	8.759675551	-2.200054757	0.029441892	0.440081949	-3.657673874	BCR	no
PAPOLG	0.207301225	8.300401654	2.199602528	0.029474706	0.440081949	-3.658562723	PAPOLG	no
DYNLT1	-0.131266681	11.47416605	-2.199292687	0.029497207	0.440081949	-3.659171613	DYNLT1	no
BIRC3	0.237102157	9.571622848	2.199143524	0.029508045	0.440081949	-3.659464715	BIRC3	no
ATXN7	-0.16119558	9.692690238	-2.197695862	0.029613406	0.440863849	-3.662308381	ATXN7	no
NME6	-0.147199366	8.099304861	-2.197410838	0.029634189	0.440863849	-3.662868056	NME6	no
F5	0.201868078	8.800130167	2.194561824	0.029842624	0.44340508	-3.668458673	F5	no
PWP2	0.167643853	8.28193249	2.194064368	0.029879148	0.44340508	-3.66943414	PWP2	no
SLC50A1	-0.165344952	8.571282006	-2.192646739	0.029983447	0.444401504	-3.67221286	SLC50A1	no
ZNF226	-0.147412231	7.755284334	-2.190244882	0.030160881	0.446249408	-3.676916977	ZNF226	no
NCAM1	-0.275747135	7.312158782	-2.189764697	0.030196463	0.446249408	-3.67785686	NCAM1	no
ZBTB40	0.166859923	9.238230151	2.18944665	0.03022005	0.446249408	-3.67847928	ZBTB40	no
SLC38A2	0.159228281	11.08441555	2.188747719	0.030271942	0.446464485	-3.679846799	SLC38A2	no
C3AR1	0.315182781	9.951502318	2.187770475	0.030344626	0.44661907	-3.68175818	C3AR1	no
PKNOX2	0.387320851	6.306179887	2.187602937	0.030357103	0.44661907	-3.682085786	PKNOX2	no
SLC25A12	0.153493465	8.17270653	2.18459945	0.030581523	0.448900464	-3.687954894	SLC25A12	no
WASHC5	-0.127454165	8.838600911	-2.184507309	0.03058843	0.448900464	-3.688134829	WASHC5	no
GAL3ST1	-0.211538759	3.867629609	-2.183809205	0.030640808	0.448900464	-3.689497865	GAL3ST1	no
UROD	0.113759807	10.19743175	2.182635864	0.030729019	0.448900464	-3.691787886	UROD	no
TBCE	-0.17392471	8.504476705	-2.182456413	0.030742529	0.448900464	-3.69213802	TBCE	no
MRPS18C	-0.434216679	6.017378166	-2.182206573	0.030761347	0.448900464	-3.692625451	MRPS18C	no
PRNP	-0.179859352	10.93524135	-2.181278503	0.030831338	0.448900464	-3.694435632	PRNP	no
RAP1A	-0.222660358	10.66688173	-2.180885703	0.030861003	0.448900464	-3.695201565	RAP1A	no
MRPS30	-0.128938856	9.351511479	-2.180872565	0.030861996	0.448900464	-3.695227181	MRPS30	no
1-Dec	-0.419194134	4.858962641	-2.180535465	0.030887474	0.448900464	-3.695884397	1-Dec	no
TMEM246	0.271791652	6.666812642	2.179418737	0.03097201	0.449582776	-3.698060914	TMEM246	no
MAPKAPK5	-0.111465767	8.50518038	-2.178851214	0.031015047	0.449661797	-3.699166627	MAPKAPK5	no
GCSH	0.145661273	7.860694	2.177849639	0.031091128	0.450219107	-3.701117357	GCSH	no
NCSTN	-0.14546968	9.88599686	-2.17716897	0.031142925	0.450423846	-3.702442596	NCSTN	no
RALA	-0.225062671	8.22993215	-2.176543855	0.03119056	0.450567975	-3.703659333	RALA	no
SNTB2	-0.150835947	8.375709319	-2.175764115	0.031250066	0.450651914	-3.705176579	SNTB2	no
WNK1	-0.125181512	10.44076113	-2.17548064	0.031271724	0.450651914	-3.70572805	WNK1	no
RCC1L	-0.15923765	8.109702812	-2.174068306	0.031379822	0.451665532	-3.708474603	RCC1L	no
ELMO1	-0.140761743	8.882210263	-2.170484068	0.031655612	0.455087474	-3.715437397	ELMO1	no
ALKBH1	0.128286499	8.721804929	2.169673175	0.031718297	0.455393434	-3.717011169	ALKBH1	no
CLU	-0.332814623	8.498647039	-2.169224327	0.031753041	0.455393434	-3.717882053	CLU	no
NKG7	-0.286688004	11.2220831	-2.168255879	0.031828118	0.455501402	-3.719760526	NKG7	no
TMEM243	0.136287535	10.38177164	2.168144863	0.031836734	0.455501402	-3.719975813	TMEM243	no
MICAL2	0.152084077	9.633363391	2.167279096	0.031903996	0.455546709	-3.721654379	MICAL2	no
SNRPB	0.1408005	11.49152498	2.166842708	0.031937946	0.455546709	-3.72250022	SNRPB	no
CHST15	0.199385205	10.33103528	2.166634463	0.031954158	0.455546709	-3.722903802	CHST15	no
UBN1	0.125966121	9.445211317	2.165291417	0.032058887	0.456495656	-3.725505773	UBN1	no
SPARC	-0.342231305	8.601728396	-2.16463055	0.03211053	0.456687334	-3.726785563	SPARC	no
CBX7	0.130722264	9.46700937	2.163442408	0.032203557	0.457466443	-3.729085525	CBX7	no
VRK2	-0.150386737	8.45587949	-2.161607022	0.03234772	0.458969245	-3.732636088	VRK2	no
E2F6	0.392822813	6.613804356	2.159429787	0.032519457	0.45929557	-3.736844326	E2F6	no
MON2	0.127893688	9.654531973	2.159275865	0.032531628	0.45929557	-3.737141683	MON2	no
RALGDS	0.254814249	10.11739305	2.159187328	0.032538631	0.45929557	-3.737312716	RALGDS	no
RAP2C	-0.142603135	9.524702688	-2.159071231	0.032547816	0.45929557	-3.737536979	RAP2C	no
G3BP2	-0.135563252	9.967349734	-2.158152427	0.032620581	0.45929557	-3.739311417	G3BP2	no
AAMP	-0.131041435	9.198497351	-2.157952165	0.03263646	0.45929557	-3.73969808	AAMP	no
BCS1L	0.127865064	8.881717617	2.157547292	0.032668582	0.45929557	-3.740479701	BCS1L	no
IFITM2	0.228183908	13.54503709	2.157429741	0.032677914	0.45929557	-3.740706611	IFITM2	no
SIGLEC7	-0.205124352	8.325167	-2.154204639	0.032934835	0.462363337	-3.746927584	SIGLEC7	no
GNA13	0.322219785	8.032124618	2.153503866	0.032990891	0.462607328	-3.748278175	GNA13	no
FCF1	-0.194969697	7.326121881	-2.151363258	0.033162634	0.463203269	-3.752401211	FCF1	no
RBM22	-0.147717611	10.38426554	-2.151148297	0.033179923	0.463203269	-3.752815038	RBM22	no
EEF1E1	0.12894499	9.159102444	2.151046265	0.033188132	0.463203269	-3.753011448	EEF1E1	no
PDHX	-0.152680521	8.103621305	-2.15104424	0.033188295	0.463203269	-3.753015346	PDHX	no
CCNG2	0.204494259	9.349692374	2.150084939	0.033265563	0.463740563	-3.754861568	CCNG2	no
NFU1	-0.12026123	9.258101721	-2.148941099	0.033357898	0.464486407	-3.757061943	NFU1	no
SAFB2	-0.13568495	9.397099798	-2.146400125	0.033563809	0.466136949	-3.761946042	SAFB2	no
ADAT1	-0.175163357	7.985024905	-2.14612541	0.033586136	0.466136949	-3.762473761	ADAT1	no
CTSG	0.403308366	6.804459026	2.145677484	0.033622569	0.466136949	-3.763334075	CTSG	no
ARHGAP32	-0.278401684	6.90004753	-2.145147698	0.033665704	0.466136949	-3.764351401	ARHGAP32	no
QRSL1	0.18592394	8.966027183	2.14507911	0.033671292	0.466136949	-3.764483091	QRSL1	no
ADM	0.501998065	8.876043627	2.143838047	0.033772541	0.466399447	-3.766865262	ADM	no
PARL	-0.107349922	10.67055973	-2.143495788	0.03380051	0.466399447	-3.767521989	PARL	no
ADSS	-0.138673997	9.473773512	-2.14262063	0.033872116	0.466399447	-3.769200799	ADSS	no
PRPS2	-0.125872705	8.723080939	-2.141955103	0.033926659	0.466399447	-3.770477047	PRPS2	no
FAH	-0.183466133	7.298036066	-2.141457669	0.033967475	0.466399447	-3.771430711	FAH	no
RBCK1	-0.13282036	9.932454259	-2.141429049	0.033969824	0.466399447	-3.771485573	RBCK1	no
DNM1L	-0.152527569	8.96185465	-2.141022296	0.034003233	0.466399447	-3.772265224	DNM1L	no
CWC25	0.128995251	8.528678697	2.14008669	0.034080187	0.466399447	-3.774058038	CWC25	no
MKL1	0.129485681	9.106838416	2.139509856	0.034127707	0.466399447	-3.775163008	MKL1	no
POLE3	-0.148263559	9.949991415	-2.138292026	0.034228221	0.466399447	-3.77749494	POLE3	no
KIF18B	0.330260142	6.189398164	2.138003885	0.03425204	0.466399447	-3.7780465	KIF18B	no
ZNF551	-0.192843728	7.300255062	-2.137388871	0.034302928	0.466399447	-3.779223527	ZNF551	no
AATF	-0.141525203	9.683539132	-2.137369141	0.034304561	0.466399447	-3.779261283	AATF	no
ADCY6	0.373696758	6.385618082	2.137233245	0.034315815	0.466399447	-3.779521319	ADCY6	no
PPP2R2B	-0.223666604	6.863304857	-2.1371318	0.034324218	0.466399447	-3.779715422	PPP2R2B	no
PIK3R1	-0.191474355	10.66773328	-2.136458612	0.034380024	0.466399447	-3.781003279	PIK3R1	no
ATP6V1B2	0.182615879	11.78634662	2.136230468	0.034398954	0.466399447	-3.781439648	ATP6V1B2	no
SLC25A13	-0.168426578	7.319286723	-2.136088398	0.034410747	0.466399447	-3.781711364	SLC25A13	no
PPP2CA	0.095653668	11.22957134	2.135842977	0.034431127	0.466399447	-3.782180701	PPP2CA	no
CNNM2	0.145221089	7.299259545	2.135332379	0.034473561	0.466446004	-3.783156996	CNNM2	no
ARID1A	0.147307825	11.2264582	2.134624684	0.03453245	0.466714847	-3.784509794	ARID1A	no
PRSS3	-0.256534479	6.643131772	-2.134040028	0.034581167	0.466845748	-3.785627081	PRSS3	no
PPP6C	0.098615872	11.03251867	2.131579908	0.034786805	0.468520486	-3.790325285	PPP6C	no
LARP1	-0.108148756	10.53365978	-2.13131586	0.03480894	0.468520486	-3.790829251	LARP1	no
STRAP	-0.114204655	10.67978771	-2.131151382	0.034822733	0.468520486	-3.791143146	STRAP	no
RMND1	-0.152806673	7.362144163	-2.130462854	0.034880527	0.46870469	-3.792456908	RMND1	no
APOL3	-0.158315506	9.303317915	-2.130055045	0.034914796	0.46870469	-3.793234851	APOL3	no
GOLGB1	0.110910359	8.988700846	2.128113348	0.035078363	0.470372529	-3.796936962	GOLGB1	no
PLIN2	0.18231744	10.3309794	2.126743333	0.035194169	0.471287315	-3.799547187	PLIN2	no
USP20	0.172311296	8.438241293	2.126158433	0.03524371	0.471287315	-3.800661094	USP20	no
LDLRAP1	0.169846831	10.44756193	2.125909776	0.035264789	0.471287315	-3.801134558	LDLRAP1	no
UBFD1	-0.15197864	7.253124399	-2.125149527	0.035329306	0.471479365	-3.80258182	UBFD1	no
SEC61B	0.148743469	11.47084814	2.124811837	0.035357996	0.471479365	-3.803224516	SEC61B	no
RYK	-0.175402825	8.772631205	-2.124010382	0.035426167	0.471705632	-3.804749472	RYK	no
TRMT112	0.127440835	11.55733764	2.123670194	0.035455138	0.471705632	-3.805396598	TRMT112	no
NGDN	0.114646782	10.02272127	2.122219479	0.035578911	0.471705632	-3.808155146	NGDN	no
CHST4	0.154203974	7.168963998	2.121824584	0.035612667	0.471705632	-3.808905739	CHST4	no
GHSR	-0.334186634	4.609326661	-2.121691663	0.035624036	0.471705632	-3.809158358	GHSR	no
PPM1D	0.210450689	8.056426868	2.121123011	0.035672707	0.471705632	-3.810238925	PPM1D	no
LIPA	-0.17579671	11.69652428	-2.121045125	0.035679377	0.471705632	-3.810386904	LIPA	no
ARMCX2	0.188816916	7.09800328	2.12089486	0.03569225	0.471705632	-3.810672387	ARMCX2	no
IER5	-0.191941501	10.92033255	-2.120352755	0.035738725	0.471705632	-3.811702154	IER5	no
WDR5B	0.21350679	7.3370746	2.119906171	0.035777049	0.471705632	-3.812550287	WDR5B	no
CNOT2	0.098668108	10.20496571	2.119536836	0.035808771	0.471705632	-3.813251587	CNOT2	no
PRKCZ	0.115963708	8.431935369	2.116315307	0.036086497	0.473981236	-3.819363847	PRKCZ	no
DNTTIP2	-0.101476772	9.929826759	-2.116206432	0.036095915	0.473981236	-3.819570267	DNTTIP2	no
FCRL2	0.201916937	8.185586121	2.11568342	0.036141188	0.473981236	-3.820561719	FCRL2	no
ZNF764	0.215796228	7.598336965	2.114998857	0.03620052	0.473981236	-3.821859073	ZNF764	no
TPM1	-0.135523772	8.337609026	-2.114872231	0.036211504	0.473981236	-3.822099006	TPM1	no
PTER	-0.157646453	8.495819864	-2.114509577	0.036242977	0.473981236	-3.822786095	PTER	no
RFK	-0.160159906	8.484390219	-2.112750002	0.03639602	0.473981236	-3.826118247	RFK	no
C11orf49	0.178508031	8.055014081	2.111618816	0.036494701	0.473981236	-3.828259036	C11orf49	no
SS18L1	-0.148778214	7.960139106	-2.111480142	0.036506815	0.473981236	-3.828521405	SS18L1	no
SMARCD1	0.223754966	8.090225454	2.111252589	0.036526699	0.473981236	-3.828951898	SMARCD1	no
IL13RA1	-0.173864494	9.620233465	-2.111238137	0.036527962	0.473981236	-3.828979237	IL13RA1	no
PIK3CD	0.152840069	11.85642293	2.111228385	0.036528815	0.473981236	-3.828997685	PIK3CD	no
TYR	0.330342462	6.61480046	2.111211265	0.036530311	0.473981236	-3.829030073	TYR	no
ME2	-0.138754959	10.34430226	-2.111142744	0.036536301	0.473981236	-3.829159692	ME2	no
ATF6B	-0.277627251	7.217708318	-2.110252613	0.036614192	0.474477084	-3.830843173	ATF6B	no
DDX19A	-0.124410311	9.078962593	-2.10932283	0.036695705	0.475018749	-3.83260094	DDX19A	no
OGFOD3	-0.169350295	7.880585339	-2.107772821	0.036831939	0.476266841	-3.835529645	OGFOD3	no
PRKAR2B	-0.304834353	9.220777058	-2.106804231	0.036917292	0.476665473	-3.837358751	PRKAR2B	no
ATG16L1	-0.241487111	7.644888014	-2.106089387	0.036980394	0.476665473	-3.838708175	ATG16L1	no
BCL6	0.225446273	10.92289304	2.10606756	0.036982322	0.476665473	-3.838749371	BCL6	no
BUD31	-0.127528028	9.90315839	-2.105537589	0.037029167	0.476755506	-3.839749522	BUD31	no
HSD17B8	-0.176431926	8.156857133	-2.104714824	0.037101993	0.476795541	-3.841301762	HSD17B8	no
HERC1	0.108951488	9.728700865	2.103985153	0.037166682	0.476795541	-3.842677895	HERC1	no
CDK14	0.169675575	7.771318551	2.103475695	0.037211905	0.476795541	-3.843638451	CDK14	no
COPS8	0.122964087	9.6448296	2.103178408	0.037238316	0.476795541	-3.844198868	COPS8	no
RUBCN	-0.100911582	9.15519942	-2.10315952	0.037239995	0.476795541	-3.844234471	RUBCN	no
RAD23B	0.388254064	9.481546703	2.102805695	0.037271451	0.476795541	-3.844901368	RAD23B	no
ABCC4	-0.190095292	7.319959245	-2.101803205	0.037360701	0.477426652	-3.846790312	ABCC4	no
ZC3H15	-0.120992792	10.77989436	-2.099810803	0.037538627	0.479060336	-3.850542003	ZC3H15	no
TAF11	-0.161056539	8.550025868	-2.09947543	0.037568648	0.479060336	-3.851173183	TAF11	no
SLC9A2	0.300135044	6.775315386	2.09811542	0.037690601	0.479669737	-3.853731789	SLC9A2	no
REXO2	0.141497025	10.2404136	2.098048136	0.037696643	0.479669737	-3.853858332	REXO2	no
S1PR4	0.207544068	9.626099264	2.096190731	0.037863772	0.481284351	-3.857350089	S1PR4	no
RIDA	-0.187494602	7.869122856	-2.095284154	0.037945576	0.48181214	-3.859053323	RIDA	no
WAPL	-0.117381418	9.571623344	-2.094155209	0.038047658	0.482596012	-3.861173371	WAPL	no
AKAP5	-0.470958823	5.822360514	-2.092513828	0.038196497	0.483509106	-3.864253818	AKAP5	no
SF3B1	0.103710201	12.85648319	2.092012357	0.038242069	0.483509106	-3.865194499	SF3B1	no
BTD	-0.179608851	7.195032814	-2.090987394	0.038335361	0.483509106	-3.867116515	BTD	no
ZNF8	0.152048188	7.757594477	2.090480114	0.038381606	0.483509106	-3.868067443	ZNF8	no
ARID4B	0.129028031	9.985882776	2.090288167	0.038399117	0.483509106	-3.868427204	ARID4B	no
STT3A	-0.251338419	8.3518277	-2.090279228	0.038399932	0.483509106	-3.868443956	STT3A	no
SMIM8	-0.150160532	8.165001239	-2.090249853	0.038402613	0.483509106	-3.868499011	SMIM8	no
NNAT	0.425325115	5.968288989	2.085966994	0.038795145	0.48768733	-3.876518075	NNAT	no
CLEC2B	0.175931201	11.87420247	2.08531227	0.038855455	0.48768733	-3.8777426	CLEC2B	no
SMA4	-0.329120299	8.633308329	-2.084374962	0.038941934	0.48768733	-3.879495015	SMA4	no
RARRES3	-0.182063828	11.23645903	-2.084168855	0.038960973	0.48768733	-3.879880261	RARRES3	no
NREP	-0.111833493	9.445673916	-2.083944506	0.038981705	0.48768733	-3.880299561	NREP	no
COX5B	-0.094247673	11.8842146	-2.083557083	0.03901753	0.48768733	-3.881023541	COX5B	no
MTMR2	-0.151215537	7.544016921	-2.083531685	0.039019879	0.48768733	-3.881070999	MTMR2	no
POLR3C	-0.135994511	8.884654808	-2.082437827	0.039121185	0.488443106	-3.883114399	POLR3C	no
IQGAP2	-0.143023619	10.25018717	-2.08176274	0.03918382	0.488655595	-3.884375005	IQGAP2	no
CGGBP1	0.129976304	10.14606045	2.081359054	0.039221315	0.488655595	-3.885128636	CGGBP1	no
FNBP4	0.141502991	10.64786694	2.080934665	0.039260766	0.488655595	-3.885920769	FNBP4	no
MPG	-0.130994137	8.69151147	-2.076096965	0.039712893	0.492890301	-3.894939786	MPG	no
MTX1	0.11854263	9.735615385	2.075064445	0.039809967	0.492890301	-3.89686219	MTX1	no
DYNC1LI2	-0.126553681	9.872956687	-2.075013088	0.039814801	0.492890301	-3.896957786	DYNC1LI2	no
COQ8A	0.137338533	9.721816086	2.07487575	0.039827729	0.492890301	-3.897213416	COQ8A	no
AKTIP	0.194748028	9.248030873	2.074551525	0.039858266	0.492890301	-3.897816841	AKTIP	no
OTULINL	-0.149037832	8.345778663	-2.074508476	0.039862322	0.492890301	-3.897896955	OTULINL	no
TMEM134	0.135401728	8.811548166	2.074220552	0.039889458	0.492890301	-3.898432734	TMEM134	no
BCL9	0.2003687	7.016609761	2.07351785	0.039955754	0.49319997	-3.899740054	BCL9	no
SMS	-0.161994034	8.828167824	-2.072064476	0.04009317	0.494163217	-3.902442626	SMS	no
FCMR	0.172023993	11.81278041	2.071085066	0.040186002	0.494163217	-3.904262854	FCMR	no
AMPD3	0.13617775	8.888935774	2.071067225	0.040187695	0.494163217	-3.904296004	AMPD3	no
KDM4A	0.11426009	8.227835069	2.070947583	0.040199048	0.494163217	-3.904518301	KDM4A	no
CENPB	-0.2328881	8.024821764	-2.069010302	0.040383263	0.495918084	-3.908116131	CENPB	no
HAUS3	-0.21481856	8.839379423	-2.068250475	0.040455713	0.496298234	-3.909526389	HAUS3	no
CD19	0.218329612	9.136855721	2.067421035	0.040534926	0.49649614	-3.911065294	CD19	no
WISP1	0.459887021	4.629517434	2.067212488	0.040554864	0.49649614	-3.911452132	WISP1	no
MZB1	0.338122566	8.27445908	2.066034327	0.040667657	0.497367946	-3.913636839	MZB1	no
PRKX	-0.179266992	8.710066832	-2.064457315	0.040819056	0.498709635	-3.916559327	PRKX	no
LSM1	0.144979882	10.24048054	2.063348317	0.040925813	0.499503724	-3.918613248	LSM1	no
BRD2	0.126951665	10.95941181	2.062582142	0.040999708	0.49989552	-3.920031641	BRD2	no
CHTOP	0.105649571	9.769877562	2.060850055	0.041167182	0.501426344	-3.923236374	CHTOP	no
NAB2	0.326738413	7.105167229	2.059761724	0.041272712	0.501718245	-3.925248731	NAB2	no
CASP4	-0.134012708	10.24855789	-2.059737743	0.04127504	0.501718245	-3.925293061	CASP4	no
CLCC1	0.148627357	7.816504127	2.057986116	0.04144538	0.503277353	-3.928529746	CLCC1	no
GPR15	0.269615206	6.678972537	2.057169934	0.041524957	0.503732259	-3.93003702	GPR15	no
LILRA1	-0.174696495	9.256976177	-2.055627619	0.041675687	0.504756937	-3.932883742	LILRA1	no
TLK2	0.110441035	9.063022501	2.055112843	0.0417261	0.504756937	-3.933833443	TLK2	no
KAZN	-0.368472381	5.841614602	-2.055011548	0.041736026	0.504756937	-3.934020293	KAZN	no
AQR	0.079686949	9.793706391	2.053309495	0.041903118	0.506265848	-3.937158648	AQR	no
TLK1	-0.115668831	9.650821933	-2.052525222	0.041980303	0.506363216	-3.938603922	TLK1	no
SPSB3	0.138194178	10.6188315	2.052364036	0.041996181	0.506363216	-3.938900893	SPSB3	no
NID1	-0.173682294	7.278144925	-2.051913135	0.042040626	0.506363216	-3.939731528	NID1	no
PNISR	0.15395943	10.81073908	2.051093967	0.042121474	0.506363216	-3.941240131	PNISR	no
CCDC130	0.145363734	8.914360273	2.050353054	0.042194713	0.506363216	-3.942604134	CCDC130	no
CAPZA2	-0.167408887	11.12787269	-2.050338839	0.042196119	0.506363216	-3.942630299	CAPZA2	no
TRIM32	0.172899049	7.935346464	2.050223625	0.042207518	0.506363216	-3.94284236	TRIM32	no
FUCA1	-0.161861849	9.640616841	-2.049402277	0.042288857	0.506707208	-3.944353812	FUCA1	no
WDR47	-0.182491919	8.099823272	-2.048806896	0.042347902	0.506707208	-3.945449083	WDR47	no
CD46	-0.162560374	10.82512713	-2.048651929	0.042363281	0.506707208	-3.945734113	CD46	no
ATP6AP2	-0.12209872	11.61402203	-2.048050601	0.042423006	0.506914657	-3.946839941	ATP6AP2	no
SH2B2	0.170010055	9.273146959	2.046451037	0.042582226	0.507681982	-3.949780023	SH2B2	no
NME7	0.208574944	7.633635509	2.046354174	0.042591885	0.507681982	-3.949957994	NME7	no
SRGAP3	-0.228670716	6.884250533	-2.045946434	0.042632561	0.507681982	-3.950707064	SRGAP3	no
SLC5A3	0.20063111	9.532111525	2.045701598	0.042657001	0.507681982	-3.951156792	SLC5A3	no
INPP4A	0.103560419	9.439151386	2.045225775	0.042704534	0.507742481	-3.952030664	INPP4A	no
IBTK	-0.179992361	8.162947218	-2.042799195	0.042947646	0.509985864	-3.956484232	IBTK	no
PCBP1	-0.111877055	12.47133648	-2.042492146	0.042978493	0.509985864	-3.957047415	PCBP1	no
SLC25A20	0.15343505	9.540614846	2.041806236	0.043047468	0.510298085	-3.958305209	SLC25A20	no
ATRAID	-0.103003466	10.8996301	-2.040826935	0.043146111	0.510961026	-3.960100323	ATRAID	no
DNAJA3	0.125638768	9.272961064	2.03956156	0.043273856	0.511547381	-3.962418635	DNAJA3	no
TWF1	-0.172881209	8.471026534	-2.039398973	0.043290293	0.511547381	-3.962716414	TWF1	no
UTP3	0.134667889	9.257532022	2.038536168	0.04337761	0.511547381	-3.964296281	UTP3	no
MICU1	-0.121581742	9.624929484	-2.038337722	0.043397714	0.511547381	-3.964659561	MICU1	no
POLR3B	0.10506162	8.021434966	2.037759571	0.043456331	0.511547381	-3.965717755	POLR3B	no
TMEM165	-0.20843451	8.640895565	-2.037672511	0.043465164	0.511547381	-3.965877077	TMEM165	no
LAMTOR3	0.160505839	9.914758591	2.037163388	0.043516847	0.511547381	-3.966808658	LAMTOR3	no
GFER	-0.227229416	6.99421517	-2.036957453	0.043537767	0.511547381	-3.96718541	GFER	no
ZNF576	0.171207118	7.720670974	2.036372154	0.043597273	0.511665482	-3.968256005	ZNF576	no
TGFB1I1	-0.291100889	6.157237807	-2.036017388	0.043633374	0.511665482	-3.968904781	TGFB1I1	no
SBNO2	0.318147183	7.162139272	2.03417707	0.043821059	0.513363061	-3.972268554	SBNO2	no
SPHK1	0.354804162	7.125310714	2.032233055	0.044020067	0.515115341	-3.975818766	SPHK1	no
BICRAL	-0.171012171	9.388676482	-2.031875363	0.044056767	0.515115341	-3.976471646	BICRAL	no
ITM2A	0.180569349	10.52741692	2.031433178	0.044102173	0.515142671	-3.977278599	ITM2A	no
ZSWIM8	0.172723462	9.209659288	2.028851941	0.044368027	0.517742406	-3.981985861	ZSWIM8	no
ACOT13	0.180800524	8.430571843	2.027032493	0.04455624	0.519162718	-3.985300518	ACOT13	no
RNASEH1	-0.13389097	9.465543361	-2.026535908	0.044607728	0.519162718	-3.986204706	RNASEH1	no
IGLL3P	0.219307101	10.0478324	2.026418056	0.044619954	0.519162718	-3.986419262	IGLL3P	no
MLX	0.117426661	9.850072186	2.024981957	0.044769174	0.519571748	-3.989032823	MLX	no
TM9SF3	-0.120154252	9.412115382	-2.024922916	0.044775318	0.519571748	-3.989140234	TM9SF3	no
HILPDA	0.28622859	6.81967262	2.024502937	0.044819042	0.519571748	-3.989904204	HILPDA	no
MRPS27	-0.115492512	9.308656061	-2.024408641	0.044828864	0.519571748	-3.990075716	MRPS27	no
PABPC4	-0.116897333	10.75306872	-2.023517014	0.044921829	0.519897062	-3.991697082	PABPC4	no
ZSCAN26	0.222826302	7.293902712	2.023305906	0.044943864	0.519897062	-3.992080872	ZSCAN26	no
TCL1A	0.219282067	10.39584374	2.022306736	0.045048281	0.520601441	-3.993896824	TCL1A	no
GID4	-0.370065723	6.079263346	-2.021110439	0.04517357	0.521545441	-3.996069941	GID4	no
WTAP	-0.152244657	10.32234567	-2.019829395	0.045308064	0.522391269	-3.998395665	WTAP	no
ITGA10	0.158086198	7.279030557	2.019423982	0.045350699	0.522391269	-3.9991314	ITGA10	no
TOGARAM1	0.159512894	7.492548226	2.019165918	0.045377855	0.522391269	-3.999599656	TOGARAM1	no
SCAMP1	-0.122285884	9.851257259	-2.018542186	0.045443549	0.522644511	-4.000731187	SCAMP1	no
OPA1	-0.130108617	8.808999444	-2.017187161	0.045586544	0.523578378	-4.003188245	OPA1	no
FEM1C	0.296279748	7.584420428	2.016757512	0.045631965	0.523578378	-4.003967002	FEM1C	no
SP4	0.238539792	6.636146479	2.015421864	0.04577341	0.523578378	-4.006386923	SP4	no
IAPP	-0.375827211	4.339162187	-2.015324851	0.045783699	0.523578378	-4.006562632	IAPP	no
PEX11A	0.320613725	6.26017999	2.015065044	0.045811261	0.523578378	-4.007033153	PEX11A	no
TM2D3	-0.113401954	9.691117772	-2.014888999	0.045829945	0.523578378	-4.007351946	TM2D3	no
GTF2H3	-0.14500345	9.361239024	-2.014710741	0.04584887	0.523578378	-4.007674717	GTF2H3	no
CYP7B1	0.362332582	5.628642674	2.014465312	0.045874939	0.523578378	-4.008119075	CYP7B1	no
DENR	-0.126009383	9.995806549	-2.013134475	0.046016512	0.524293942	-4.010527706	DENR	no
TM7SF3	-0.227418334	6.703452827	-2.013051961	0.046025302	0.524293942	-4.010676996	TM7SF3	no
SIGLEC9	-0.332630907	7.484740474	-2.012065455	0.046130503	0.524992339	-4.012461405	SIGLEC9	no
DACH1	-0.224512669	6.522801116	-2.011032959	0.046240827	0.525140288	-4.014328119	DACH1	no
MTCH1	0.135507129	12.3087026	2.01079687	0.046266086	0.525140288	-4.014754833	MTCH1	no
PSMA4	-0.111691019	11.00847475	-2.010711551	0.046275216	0.525140288	-4.01490903	PSMA4	no
SNN	-0.133309332	10.61110043	-2.010035804	0.046347589	0.525463041	-4.016130084	SNN	no
OPTN	-0.139743686	9.665958424	-2.009503824	0.046404631	0.525611549	-4.017091087	OPTN	no
FAM98A	0.124091537	8.553579932	2.008613516	0.04650023	0.525797091	-4.018698858	FAM98A	no
RAB5B	-0.183179077	9.191752169	-2.008532562	0.046508931	0.525797091	-4.018845016	RAB5B	no
UQCR10	0.147425466	11.47333757	2.007846544	0.04658272	0.526007706	-4.020083366	UQCR10	no
TMEM131	-0.124133558	9.833572534	-2.007147231	0.046658041	0.526007706	-4.021345306	TMEM131	no
WARS	-0.175612724	11.39325062	-2.007133771	0.046659491	0.526007706	-4.021369591	WARS	no
ZMYM5	-0.168323893	7.74585105	-2.005308968	0.046856529	0.527731587	-4.024660558	ZMYM5	no
SEL1L3	0.144610472	10.15571138	2.00328782	0.047075593	0.529700068	-4.028302346	SEL1L3	no
KCNJ15	0.284478213	8.140751266	2.001728087	0.047245241	0.531109334	-4.031110376	KCNJ15	no
CLIP1	-0.170521207	8.504048186	-2.000878409	0.047337877	0.531651029	-4.032639208	CLIP1	no
ZYX	0.219824786	10.73828699	1.999467265	0.047492067	0.532882379	-4.035176947	ZYX	no
MAP4K5	-0.191303336	7.756990735	-1.997017164	0.047760794	0.533854523	-4.039579099	MAP4K5	no
IRAK4	-0.111799896	8.937000818	-1.99669846	0.047795844	0.533854523	-4.040151349	IRAK4	no
RAB7A	-0.131866116	10.65174495	-1.996665138	0.04779951	0.533854523	-4.040211174	RAB7A	no
TPM2	-0.473555824	6.624172943	-1.996527309	0.047814676	0.533854523	-4.040458624	TPM2	no
PVRIG	0.173656045	9.54705549	1.99624411	0.04784585	0.533854523	-4.040967009	PVRIG	no
TMEM97	-0.118778644	7.910649795	-1.996238162	0.047846505	0.533854523	-4.040977687	TMEM97	no
FAM30A	0.18841669	8.591800512	1.995172847	0.04796393	0.534198223	-4.042889479	FAM30A	no
GPC3	-0.228230789	6.662660177	-1.994672294	0.048019188	0.534198223	-4.043787428	GPC3	no
PLAGL1	-0.194254625	8.587484859	-1.994572953	0.048030161	0.534198223	-4.043965613	PLAGL1	no
COCH	0.307340641	6.856600406	1.994287685	0.048061683	0.534198223	-4.04447724	COCH	no
NUP93	-0.109603694	9.009742367	-1.993935559	0.048100617	0.534198223	-4.045108684	NUP93	no
DPM3	0.160068657	8.889146179	1.993459899	0.048153253	0.5342867	-4.045961486	DPM3	no
CTC1	0.126049322	8.388554189	1.992943899	0.048210408	0.534425111	-4.046886396	CTC1	no
DCAF11	-0.105312502	8.722674281	-1.991691969	0.048349319	0.53457002	-4.049129497	DCAF11	no
HABP4	-0.327221095	6.636827454	-1.991677754	0.048350898	0.53457002	-4.049154958	HABP4	no
CRY2	0.347267517	7.293403759	1.99120432	0.048403519	0.53457002	-4.050002866	CRY2	no
PTPN11	-0.12516233	10.29574741	-1.990617831	0.048468772	0.53457002	-4.051052988	PTPN11	no
UBE2Q1	0.080493119	10.57829534	1.990421304	0.048490655	0.53457002	-4.051404809	UBE2Q1	no
PLEKHA8P1	-0.164262284	7.808202495	-1.990412486	0.048491637	0.53457002	-4.051420595	PLEKHA8P1	no
PEX14	-0.130805794	7.839648386	-1.98953957	0.048588937	0.534578567	-4.052982882	PEX14	no
PPME1	0.103487977	8.299185236	1.989181894	0.048628853	0.534578567	-4.05362284	PPME1	no
BNIP2	-0.140527314	10.39331348	-1.989093328	0.048638741	0.534578567	-4.053781286	BNIP2	no
CDYL	0.166462046	8.383918165	1.9885581	0.048698534	0.534578567	-4.054738681	CDYL	no
SDCCAG3	-0.187006159	8.146337529	-1.98829743	0.048727677	0.534578567	-4.05520487	SDCCAG3	no
AGBL5	-0.326320401	6.6203275	-1.987910566	0.048770956	0.534578567	-4.05589664	AGBL5	no
PFAS	0.152216057	8.04594614	1.987568869	0.04880921	0.534578567	-4.05650754	PFAS	no
KLF9	-0.207536203	9.080129924	-1.986864337	0.048888164	0.534578567	-4.05776682	KLF9	no
BZW2	-0.117258482	10.23051437	-1.986363539	0.048944352	0.534578567	-4.05866169	BZW2	no
OSGEP	0.114471656	8.601075952	1.986147583	0.048968598	0.534578567	-4.059047515	OSGEP	no
P2RX7	-0.353875513	7.414728009	-1.986010089	0.048984041	0.534578567	-4.059293139	P2RX7	no
PMP22	-0.412519319	5.195297101	-1.985138175	0.049082065	0.535160053	-4.060850386	PMP22	no
XAB2	-0.344001279	7.248677021	-1.98180278	0.049458581	0.538573417	-4.066801493	XAB2	no
SMAD1	-0.22091885	7.398955361	-1.981568007	0.049485176	0.538573417	-4.067220026	SMAD1	no
SNX17	-0.137450067	10.41488298	-1.980221853	0.049637898	0.538969299	-4.069618939	SNX17	no
TWNK	0.217629955	7.287120433	1.979853291	0.049679781	0.538969299	-4.070275465	TWNK	no
CSTF2T	0.174504673	8.049352309	1.979733484	0.049693403	0.538969299	-4.070488856	CSTF2T	no
DUSP10	-0.219493281	7.990126101	-1.979659707	0.049701792	0.538969299	-4.070620256	DUSP10	no
EDRF1	0.12187141	8.931298414	1.97894729	0.049782866	0.53935948	-4.071888857	EDRF1	no
MRPL3	-0.111109908	10.86110631	-1.978000768	0.049890756	0.540039213	-4.073573666	MRPL3	no
PPIE	-0.114052367	9.637410066	-1.976931747	0.050012846	0.540291082	-4.075475609	PPIE	no
PHC2	0.156335933	9.961278566	1.976881688	0.05001857	0.540291082	-4.075564648	PHC2	no
EWSR1	0.120690542	10.48981667	1.976610911	0.050049538	0.540291082	-4.076046235	EWSR1	no
MTCL1	-0.250866037	6.383842281	-1.975311426	0.050198382	0.54140924	-4.07835655	MTCL1	no
TCF20	-0.121760413	9.622606674	-1.973942338	0.050355604	0.542615662	-4.080789065	TCF20	no
SPOUT1	-0.127602557	8.189293608	-1.973140401	0.05044789	0.542997007	-4.082213162	SPOUT1	no
ATXN7L3B	0.115975782	10.62069742	1.972812664	0.050485647	0.542997007	-4.082795007	ATXN7L3B	no
DHX58	-0.374224143	6.636251439	-1.972290633	0.050545837	0.542997007	-4.083721604	DHX58	no
NRBF2	0.208883424	8.775731258	1.97205203	0.050573368	0.542997007	-4.084145043	NRBF2	no
KIF22	0.1188639	8.252641384	1.971665619	0.05061798	0.542997007	-4.084830689	KIF22	no
NUBP2	0.305563458	7.472572323	1.97027441	0.050778877	0.54311897	-4.087298197	NUBP2	no
FOXO3	0.166957794	10.50835886	1.969762506	0.050838188	0.54311897	-4.088205718	FOXO3	no
POFUT1	-0.2197174	7.278518073	-1.969158367	0.050908262	0.54311897	-4.089276473	POFUT1	no
MAP2K6	0.120001989	8.537456336	1.968889571	0.050939466	0.54311897	-4.089752776	MAP2K6	no
GAL	-0.25043802	6.222592026	-1.968591771	0.050974055	0.54311897	-4.090280405	GAL	no
CEP68	-0.138811529	8.950605977	-1.968425232	0.050993408	0.54311897	-4.090575439	CEP68	no
ZNF562	-0.165480767	8.439750454	-1.968081831	0.051033332	0.54311897	-4.091183718	ZNF562	no
SHQ1	0.157713578	8.654031726	1.967955924	0.051047976	0.54311897	-4.091406718	SHQ1	no
RAB15	0.253245733	7.194697287	1.966988405	0.05116063	0.54311897	-4.093119883	RAB15	no
VNN1	0.32899157	8.161319502	1.966897547	0.051171219	0.54311897	-4.093280722	VNN1	no
FAM13A	-0.187327586	8.773702759	-1.96635804	0.051234139	0.54311897	-4.094235628	FAM13A	no
BTG2	0.220277451	10.97293133	1.966349124	0.05123518	0.54311897	-4.094251407	BTG2	no
KLHL28	-0.305317006	7.195718538	-1.966203544	0.05125217	0.54311897	-4.094509035	KLHL28	no
SREK1IP1	-0.163142787	8.032040337	-1.965758253	0.051304167	0.54311897	-4.09529694	SREK1IP1	no
BET1	0.19961443	8.323275513	1.965563684	0.0513269	0.54311897	-4.095641161	BET1	no
ERCC3	0.125783946	8.775385954	1.965315857	0.05135587	0.54311897	-4.096079555	ERCC3	no
PITPNM1	0.162111843	8.984567881	1.963931551	0.051517939	0.543898188	-4.098527373	PITPNM1	no
DENND2D	0.220283281	10.66652962	1.963909743	0.051520496	0.543898188	-4.098565922	DENND2D	no
CITED1	-0.232382979	4.832332657	-1.962073944	0.0517361	0.545541839	-4.101809558	CITED1	no
MCMBP	0.134637564	8.578023208	1.961807892	0.05176741	0.545541839	-4.102279404	MCMBP	no
C6orf15	-0.317050981	5.814333456	-1.961081717	0.051852949	0.545962257	-4.103561514	C6orf15	no
TXNRD1	0.119955507	9.828896474	1.959180563	0.052077461	0.547498304	-4.106916013	TXNRD1	no
UTF1	-0.341603598	6.175569501	-1.958687797	0.052135787	0.547498304	-4.107784974	UTF1	no
UBOX5	0.127137502	8.099708251	1.958684674	0.052136156	0.547498304	-4.107790482	UBOX5	no
DSN1	-0.224237476	6.824843186	-1.957046032	0.052330511	0.549057233	-4.11067864	DSN1	no
EZR	-0.14121469	10.96700314	-1.956549415	0.052389534	0.54919476	-4.111553493	EZR	no
KCNH2	0.166532664	7.508887197	1.95386497	0.052709557	0.551277662	-4.116278859	KCNH2	no
CRNKL1	0.215748671	8.240285043	1.953607581	0.052740328	0.551277662	-4.116731612	CRNKL1	no
NFATC2IP	-0.165043797	9.942911981	-1.953421791	0.052762548	0.551277662	-4.117058388	NFATC2IP	no
CHD4	0.120289083	10.17064337	1.953337871	0.052772588	0.551277662	-4.11720598	CHD4	no
LONRF3	0.237470743	7.318907252	1.952234804	0.0529047	0.551806046	-4.119145416	LONRF3	no
OPRL1	-0.22267877	7.144036674	-1.952145259	0.052915436	0.551806046	-4.119302811	OPRL1	no
SLC35A2	-0.164288059	7.661713054	-1.951149794	0.053034921	0.552296097	-4.121052098	SLC35A2	no
PSMB5	0.13237707	8.946246543	1.950984533	0.053054779	0.552296097	-4.121342422	PSMB5	no
PEF1	-0.122357719	9.293563529	-1.949932547	0.053181336	0.553132136	-4.123189967	PEF1	no
EIF3E	-0.106964838	13.56923022	-1.949112543	0.053280161	0.553678544	-4.124629445	EIF3E	no
IL18BP	-0.253909458	5.768737733	-1.947714747	0.053448978	0.554929128	-4.127081892	IL18BP	no
ALDH1A1	-0.282591539	8.930132592	-1.94734843	0.053493294	0.554929128	-4.127724324	ALDH1A1	no
UBASH3A	0.180910645	8.7925918	1.946418264	0.053605962	0.555251958	-4.129355101	UBASH3A	no
DPH5	0.13198603	9.716275984	1.945760584	0.053685745	0.555251958	-4.13050771	DPH5	no
SSR4	0.101166292	12.15166744	1.945051338	0.053771897	0.555251958	-4.131750277	SSR4	no
GFOD1	-0.143274436	8.340252439	-1.944804606	0.053801895	0.555251958	-4.132182441	GFOD1	no
HLX	0.203304965	8.282111298	1.944504906	0.053838351	0.555251958	-4.13270731	HLX	no
FBXO9	0.094059373	10.54333259	1.944458102	0.053844046	0.555251958	-4.132789272	FBXO9	no
KIAA0100	0.085268523	9.626407077	1.944414384	0.053849366	0.555251958	-4.132865828	KIAA0100	no
UXS1	0.091124853	9.264076118	1.942946661	0.054028237	0.556404873	-4.135435063	UXS1	no
CDX2	0.172113404	4.414985136	1.94247838	0.054085411	0.556404873	-4.136254399	CDX2	no
SPAG7	0.099376497	10.55606854	1.942352961	0.054100733	0.556404873	-4.136473809	SPAG7	no
ZHX3	-0.17080779	6.920449169	-1.941773808	0.054171532	0.556654374	-4.137486815	ZHX3	no
PITRM1	-0.11437038	9.177556216	-1.940860944	0.054283284	0.557323913	-4.139082942	PITRM1	no
HOOK2	0.343206719	6.968603946	1.940345712	0.054346444	0.557493839	-4.139983503	HOOK2	no
RALBP1	0.121209928	9.456610422	1.939903911	0.054400652	0.557496027	-4.140755537	RALBP1	no
NOS1AP	-0.134535243	4.309585609	-1.938675624	0.054551599	0.557496027	-4.14290106	NOS1AP	no
C6orf48	0.129565411	12.19671494	1.938342648	0.05459258	0.557496027	-4.143482468	C6orf48	no
GLUD1	-0.176801304	9.77964991	-1.938249468	0.054604053	0.557496027	-4.143645153	GLUD1	no
STX3	0.20405386	8.608899458	1.937907391	0.054646189	0.557496027	-4.144242327	STX3	no
UST	-0.146013813	6.951244191	-1.937829479	0.054655789	0.557496027	-4.144378326	UST	no
RB1	-0.164429283	8.547684209	-1.937080126	0.054748201	0.557496027	-4.145686097	RB1	no
ITFG2	0.262681218	8.05968728	1.936731043	0.054791295	0.557496027	-4.146295154	ITFG2	no
EID1	-0.138746291	9.865430636	-1.9363437	0.054839147	0.557496027	-4.146970842	EID1	no
DNAJC8	0.099310725	10.8860952	1.936203902	0.054856426	0.557496027	-4.147214679	DNAJC8	no
CYB5R3	-0.111332697	10.59688468	-1.936180152	0.054859362	0.557496027	-4.147256102	CYB5R3	no
TNFRSF17	0.353445781	7.975664141	1.935058469	0.054998173	0.558432211	-4.149211913	TNFRSF17	no
PARVA	0.286390689	6.619239196	1.934535844	0.05506295	0.55861573	-4.150122817	PARVA	no
ZFAND1	-0.170648089	8.971545739	-1.932986204	0.0552554	0.559586689	-4.152822384	ZFAND1	no
KIAA0586	0.11944879	8.098190314	1.932655546	0.055296537	0.559586689	-4.153398146	KIAA0586	no
MYLIP	-0.161094063	10.0769008	-1.932635672	0.055299011	0.559586689	-4.153432748	MYLIP	no
HSD17B3	0.360425328	6.083138986	1.932168827	0.055357138	0.559701373	-4.154245481	HSD17B3	no
LBR	0.14925742	10.97512595	1.931737737	0.055410859	0.559771351	-4.154995804	LBR	no
PIEZO1	0.172083274	10.39003893	1.931258437	0.055470639	0.559890311	-4.15582985	PIEZO1	no
MKNK1	-0.127158186	9.697403337	-1.930893003	0.055516254	0.559890311	-4.156465626	MKNK1	no
RETREG2	-0.094778469	9.789585866	-1.929995064	0.055628472	0.559938698	-4.158027356	RETREG2	no
CLC	0.275636077	10.76897169	1.929961795	0.055632633	0.559938698	-4.158085206	CLC	no
TH	-0.429754747	5.093858456	-1.929602982	0.055677531	0.559938698	-4.158709066	TH	no
XYLB	-0.198706669	3.859359739	-1.929357179	0.055708306	0.559938698	-4.159136375	XYLB	no
CD160	-0.230082448	8.749885906	-1.926908889	0.056015618	0.562554836	-4.163389727	CD160	no
IRF5	-0.212324515	9.302473537	-1.926308517	0.056091195	0.562841261	-4.164431958	IRF5	no
ECH1	0.140981239	10.77226805	1.925227214	0.056227529	0.5633455	-4.166308302	ECH1	no
DDX60	-0.20024272	9.315057232	-1.925109251	0.05624242	0.5633455	-4.166512939	DDX60	no
RRP8	0.113835553	8.438000491	1.924439712	0.056326996	0.5633455	-4.167674199	RRP8	no
ALDH3A1	-0.40020786	5.572882553	-1.924113192	0.056368281	0.5633455	-4.168240383	ALDH3A1	no
DDIT4	-0.394402205	9.287700189	-1.923769136	0.056411811	0.5633455	-4.168836876	DDIT4	no
GPR153	0.203326836	8.046632721	1.923512086	0.056444351	0.5633455	-4.169282459	GPR153	no
STXBP2	-0.217658215	9.971749331	-1.923023882	0.056506196	0.5633455	-4.170128583	STXBP2	no
PTBP3	-0.2436994	9.08334996	-1.922928909	0.056518234	0.5633455	-4.17029316	PTBP3	no
3-Mar	0.289365448	6.777031555	1.922547547	0.056566594	0.563358056	-4.17095394	3-Mar	no
RTN3	-0.199771259	10.58196665	-1.921558825	0.056692132	0.564138599	-4.172666508	RTN3	no
UBA2	-0.134223222	9.743074086	-1.920917516	0.056773685	0.564480505	-4.173776874	UBA2	no
TRIM10	0.177692166	7.218071696	1.920141342	0.05687252	0.564993532	-4.17512028	TRIM10	no
PRR5L	-0.222682352	7.167876778	-1.91909823	0.057005574	0.565488663	-4.176924894	PRR5L	no
RAB32	-0.134711796	10.14798052	-1.918741085	0.057051189	0.565488663	-4.177542553	RAB32	no
TIAL1	-0.095196311	10.57918592	-1.918535084	0.057077514	0.565488663	-4.17789877	TIAL1	no
CSTF1	0.146304338	8.070470012	1.917948017	0.057152592	0.565488663	-4.178913724	CSTF1	no
MPL	-0.458584135	5.784033412	-1.917837069	0.05716679	0.565488663	-4.179105505	MPL	no
NCL	-0.138303834	11.49636539	-1.916527572	0.05733459	0.565488663	-4.181368257	NCL	no
STAT5B	0.093133436	10.22210478	1.91638386	0.057353031	0.565488663	-4.181616495	STAT5B	no
KCNB1	0.200259016	6.747347033	1.91628251	0.057366039	0.565488663	-4.18179155	KCNB1	no
SETDB1	0.139158029	8.727968103	1.915623427	0.05745069	0.565488663	-4.182929726	SETDB1	no
RSPH14	-0.264466786	4.031887199	-1.915548062	0.057460376	0.565488663	-4.183059851	RSPH14	no
ADTRP	0.128626117	7.803298502	1.914926224	0.057540351	0.565488663	-4.184133328	ADTRP	no
PTPN1	0.150867263	9.305031092	1.914245775	0.057627972	0.565488663	-4.18530761	PTPN1	no
BAZ2A	-0.159843209	8.910793408	-1.914051109	0.057653059	0.565488663	-4.185643481	BAZ2A	no
HIP1R	0.16209219	9.102325258	1.913347105	0.057743864	0.565488663	-4.186857879	HIP1R	no
DLEU2	-0.155197456	7.00784013	-1.913045138	0.057782849	0.565488663	-4.187378639	DLEU2	no
P2RY13	0.311577749	9.619246281	1.91272034	0.057824807	0.565488663	-4.187938688	P2RY13	no
FXYD3	0.134897496	8.403390842	1.91261893	0.057837912	0.565488663	-4.188113529	FXYD3	no
ID3	0.478511679	6.941002698	1.912001303	0.057917784	0.565488663	-4.189178199	ID3	no
PRMT1	0.139025421	10.65377818	1.911995284	0.057918562	0.565488663	-4.189188572	PRMT1	no
SCP2	-0.111104378	10.37569852	-1.911465911	0.057987095	0.565488663	-4.190100847	SCP2	no
ATP5F1B	-0.083477313	12.17239869	-1.910859012	0.058065749	0.565488663	-4.191146429	ATP5F1B	no
THBD	0.337543281	7.294354444	1.910781792	0.058075763	0.565488663	-4.191279444	THBD	no
NACC2	0.171214625	9.029074381	1.910567833	0.058103517	0.565488663	-4.19164797	NACC2	no
SEMA4G	0.214784544	7.111241403	1.910068356	0.058168351	0.565488663	-4.192508123	SEMA4G	no
FKBP14	-0.204871758	6.899266393	-1.909430963	0.058251175	0.565488663	-4.193605474	FKBP14	no
GMEB2	0.125042056	9.481230868	1.908935108	0.058315676	0.565488663	-4.194458912	GMEB2	no
CCDC85C	-0.330672328	6.893358352	-1.908830814	0.058329251	0.565488663	-4.194638389	CCDC85C	no
XYLT1	0.153587415	8.12876057	1.908536354	0.05836759	0.565488663	-4.195145071	XYLT1	no
TBCB	0.113647809	10.63177289	1.908434007	0.058380921	0.565488663	-4.195321164	TBCB	no
ATMIN	-0.095300442	9.088704613	-1.9075194	0.058500162	0.565488663	-4.196894392	ATMIN	no
TOP2B	-0.115621535	10.76396921	-1.907423851	0.058512631	0.565488663	-4.197058706	TOP2B	no
CXCL10	-0.229604481	7.81340791	-1.90741312	0.058514032	0.565488663	-4.19707716	CXCL10	no
TRIM22	-0.121600589	11.954004	-1.90681347	0.058592338	0.565488663	-4.198108185	TRIM22	no
PSMD7	-0.091827573	10.06917379	-1.906663972	0.058611874	0.565488663	-4.198365181	PSMD7	no
ATP6V0E2	0.146082447	9.163640233	1.906417287	0.058644122	0.565488663	-4.198789204	ATP6V0E2	no
TRIB1	0.364509883	10.10154153	1.905493877	0.058764968	0.565488663	-4.200375985	TRIB1	no
CD1D	-0.174267688	10.02861877	-1.905191584	0.058804574	0.565488663	-4.200895284	CD1D	no
AMMECR1	-0.12330266	8.655845945	-1.90482655	0.05885243	0.565488663	-4.201522261	AMMECR1	no
EPS15	-0.169562131	9.917961582	-1.904010622	0.058959517	0.565488663	-4.202923275	EPS15	no
TMPRSS6	0.256109231	7.299944858	1.903936889	0.058969202	0.565488663	-4.203049853	TMPRSS6	no
ADGRG3	0.319737369	7.417321968	1.9036648	0.059004954	0.565488663	-4.203516908	ADGRG3	no
KPTN	0.221742038	7.437133545	1.903483913	0.059028732	0.565488663	-4.203827375	KPTN	no
CAST	-0.111531638	11.17684285	-1.903483793	0.059028748	0.565488663	-4.203827583	CAST	no
THEMIS2	0.145794857	10.73228105	1.903344159	0.059047109	0.565488663	-4.204067225	THEMIS2	no
OPHN1	0.233485603	9.840813779	1.902955637	0.059098222	0.565488663	-4.204733929	OPHN1	no
LPGAT1	-0.142351657	9.607544455	-1.902697537	0.059132197	0.565488663	-4.205176758	LPGAT1	no
CAAP1	0.124137678	8.619372	1.902444856	0.059165475	0.565488663	-4.205610233	CAAP1	no
PLA2G16	-0.235617504	8.620289759	-1.902245888	0.05919169	0.565488663	-4.205951526	PLA2G16	no
CRIP2	0.365466767	6.799555796	1.901134946	0.059338242	0.56643632	-4.20785652	CRIP2	no
ASCC1	-0.180601105	7.805849384	-1.900458483	0.059427627	0.566481631	-4.209015973	ASCC1	no
CSRNP2	0.126408031	7.897288734	1.900293585	0.059449434	0.566481631	-4.209298548	CSRNP2	no
CYBB	-0.249908932	11.49459053	-1.899827261	0.059511137	0.566481631	-4.21009753	CYBB	no
AHCYL1	-0.109406033	10.5803154	-1.899666421	0.059532431	0.566481631	-4.210373066	AHCYL1	no
MMD	-0.210977452	9.974172678	-1.898257973	0.059719177	0.567806895	-4.212784933	MMD	no
HK2	-0.185699841	8.746843013	-1.89775206	0.059786375	0.567935897	-4.21365086	HK2	no
NR1H3	-0.213964814	6.920045028	-1.897432725	0.059828824	0.567935897	-4.214197325	NR1H3	no
COA4	0.105744503	8.998277253	1.89694316	0.05989395	0.567935897	-4.215034929	COA4	no
DUSP7	0.106271365	8.914575626	1.896727383	0.059922674	0.567935897	-4.215404041	DUSP7	no
BRS3	-0.321053769	5.930579874	-1.895542837	0.060080562	0.568561649	-4.217429635	BRS3	no
CLIC5	-0.25172095	6.945180658	-1.894916864	0.060164138	0.568561649	-4.218499577	CLIC5	no
DOCK2	-0.078315241	11.22297773	-1.89478414	0.060181872	0.568561649	-4.218726392	DOCK2	no
FDFT1	0.10954742	10.86508573	1.89427991	0.060249281	0.568561649	-4.219587945	FDFT1	no
DPP4	-0.156620948	8.11807075	-1.89384465	0.060307521	0.568561649	-4.220331478	DPP4	no
ARPC4	-0.3423951	10.09151741	-1.893535857	0.060348868	0.568561649	-4.220858876	ARPC4	no
UNC119B	0.110816916	8.86246947	1.892665619	0.060465518	0.568561649	-4.222344744	UNC119B	no
LFNG	-0.435084968	6.141081622	-1.892636008	0.060469491	0.568561649	-4.222395291	LFNG	no
EIF4EBP2	-0.094140722	10.22378748	-1.892517043	0.060485453	0.568561649	-4.222598363	EIF4EBP2	no
OCRL	0.167778952	7.330656162	1.892294979	0.060515258	0.568561649	-4.222977391	OCRL	no
USP9X	0.127839421	10.27297106	1.892235665	0.060523221	0.568561649	-4.223078622	USP9X	no
KPNB1	-0.13251503	11.43620321	-1.891648115	0.060602149	0.568561649	-4.224081241	KPNB1	no
FBXL5	-0.128812612	11.3054861	-1.89161465	0.060606647	0.568561649	-4.224138338	FBXL5	no
HR	0.295054647	6.304433046	1.888111762	0.061079022	0.572171674	-4.230109592	HR	no
ZBTB14	0.126022601	8.440963307	1.888051798	0.061087136	0.572171674	-4.230211719	ZBTB14	no
TRIM45	-0.141625624	7.200952292	-1.886838883	0.061251436	0.573059026	-4.232276831	TRIM45	no
MSH3	-0.147806798	8.841143272	-1.886645294	0.061277694	0.573059026	-4.23260632	MSH3	no
PRKAB1	0.142178271	8.8170946	1.885887545	0.061380562	0.573287307	-4.233895704	PRKAB1	no
PGPEP1	-0.142144016	7.602054496	-1.88530495	0.061459751	0.573287307	-4.234886711	PGPEP1	no
GOLGA4	0.10717737	8.99548896	1.885211927	0.061472403	0.573287307	-4.235044918	GOLGA4	no
HRH4	0.224134633	5.967847834	1.885054475	0.061493823	0.573287307	-4.235312686	HRH4	no
RAD51C	0.186035749	7.983041454	1.884646713	0.061549324	0.573357839	-4.236006039	RAD51C	no
PPP4R1	0.132189828	9.525529203	1.884200789	0.061610068	0.573477058	-4.23676412	PPP4R1	no
PITX3	-0.185775067	4.828058152	-1.883641973	0.06168626	0.573688713	-4.237713879	PITX3	no
GDF2	-0.315073491	6.591681197	-1.883109004	0.061759002	0.573688713	-4.238619461	GDF2	no
EPN3	-0.279889607	3.956002289	-1.882979439	0.061776696	0.573688713	-4.238839572	EPN3	no
AKAP8	0.112146883	9.304400954	1.881782245	0.061940395	0.574762656	-4.240872741	AKAP8	no
KPNA5	-0.224454898	6.978536878	-1.88097903	0.062050426	0.575337322	-4.242236137	KPNA5	no
ZNF710	0.141641057	8.37353833	1.880370491	0.062133898	0.575665026	-4.243268718	ZNF710	no
FLRT1	0.275688952	6.46107504	1.879656639	0.062231934	0.576127063	-4.244479594	FLRT1	no
SEC61A1	0.121489989	10.17712474	1.878717599	0.062361094	0.576876292	-4.246071783	SEC61A1	no
SEC31A	-0.110884211	10.58955956	-1.878075721	0.06244951	0.577136285	-4.247159685	SEC31A	no
CA4	0.269123053	6.703649571	1.877813188	0.062485703	0.577136285	-4.247604546	CA4	no
CTSB	-0.147778536	11.67390654	-1.876998867	0.062598077	0.577728083	-4.248984029	CTSB	no
BAG1	-0.103273285	9.144037165	-1.875230296	0.062842717	0.579538731	-4.251978086	BAG1	no
COPZ1	-0.108570607	10.21588856	-1.874278497	0.062974706	0.580308486	-4.253588303	COPZ1	no
PDZK1IP1	-0.336036602	7.155577662	-1.873929078	0.063023219	0.580308486	-4.254179243	PDZK1IP1	no
ZFP36	0.241297066	11.82726881	1.87283473	0.06317536	0.581261908	-4.256029336	ZFP36	no
SLC30A5	0.150427915	8.400089376	1.872098013	0.063277954	0.581758348	-4.257274246	SLC30A5	no
ATP1B3	-0.118202414	10.82737929	-1.871410157	0.06337387	0.582078047	-4.258436171	ATP1B3	no
RBM19	-0.149701929	8.195430339	-1.871150865	0.063410057	0.582078047	-4.258874061	RBM19	no
CNNM3	-0.139271465	8.601998079	-1.870778467	0.06346206	0.582108668	-4.259502863	CNNM3	no
IGFBP7	-0.230469359	8.340650563	-1.869248739	0.063676051	0.58337262	-4.262084601	IGFBP7	no
RANBP1	-0.157297852	9.668634338	-1.868264	0.063814123	0.58337262	-4.263745497	RANBP1	no
FAM46C	-0.315709529	8.370691668	-1.868104684	0.063836484	0.58337262	-4.264014127	FAM46C	no
TDRD3	-0.136926924	7.763741848	-1.868064398	0.06384214	0.58337262	-4.264082051	TDRD3	no
ISOC1	-0.123114387	8.275117855	-1.867413978	0.063933507	0.58337262	-4.265178506	ISOC1	no
RAVER2	-0.349338875	4.11008638	-1.867367913	0.063939982	0.58337262	-4.265256147	RAVER2	no
RING1	0.124783316	9.98170875	1.867358765	0.063941268	0.58337262	-4.265271567	RING1	no
ICOS	0.216881597	8.213237497	1.866559118	0.064053758	0.583447103	-4.266619049	ICOS	no
CAMSAP1	0.128368954	8.389530429	1.866408284	0.064074995	0.583447103	-4.266873158	CAMSAP1	no
KYAT3	-0.106230049	9.363499911	-1.86626078	0.064095769	0.583447103	-4.267121638	KYAT3	no
NR3C2	0.191667107	7.75318886	1.864917783	0.06428517	0.583574631	-4.269383147	NR3C2	no
MCF2L-AS1	0.305828058	6.428537277	1.86489854	0.064287887	0.583574631	-4.269415539	MCF2L-AS1	no
DUSP11	0.11106789	9.396567117	1.864821329	0.064298791	0.583574631	-4.269545508	DUSP11	no
ATG13	0.105549692	8.892924297	1.864777805	0.064304938	0.583574631	-4.269618771	ATG13	no
PGAP3	0.09168282	8.779673787	1.862915454	0.064568423	0.584043077	-4.272752057	PGAP3	no
S1PR1	0.175530158	9.284902059	1.862540217	0.064621621	0.584043077	-4.273383011	S1PR1	no
RPE	-0.173649654	7.338008063	-1.862121175	0.064681071	0.584043077	-4.274087477	RPE	no
CD14	0.157118788	13.43957778	1.861836699	0.064721457	0.584043077	-4.274565637	CD14	no
HIST1H1D	-0.247625175	5.958350976	-1.860833006	0.064864114	0.584043077	-4.276252129	HIST1H1D	no
RPAIN	-0.345070886	6.296212185	-1.86074335	0.064876869	0.584043077	-4.276402734	RPAIN	no
DENND4C	-0.137952924	8.435611002	-1.86070909	0.064881744	0.584043077	-4.276460284	DENND4C	no
MSH6	0.10919068	9.322819705	1.859951791	0.064989578	0.584043077	-4.277732112	MSH6	no
SYNCRIP	0.096981938	10.08764911	1.859882651	0.064999431	0.584043077	-4.277848203	SYNCRIP	no
OTC	-0.326173549	4.670991059	-1.859853781	0.065003545	0.584043077	-4.277896677	OTC	no
TPGS2	0.173278782	8.470025477	1.859570412	0.065043941	0.584043077	-4.278372424	TPGS2	no
ZNF43	-0.119749515	8.034876173	-1.859276652	0.065085839	0.584043077	-4.278865546	ZNF43	no
TRNAU1AP	0.133357231	8.242083057	1.859262472	0.065087862	0.584043077	-4.278889347	TRNAU1AP	no
ZNF839	0.118998295	7.935696114	1.858851381	0.065146535	0.584043077	-4.279579297	ZNF839	no
HMGB1	-0.122673461	12.83706393	-1.858268636	0.065229783	0.584043077	-4.280557091	HMGB1	no
GAS6	0.167570208	8.32740544	1.858220094	0.065236722	0.584043077	-4.280638527	GAS6	no
AGAP2	-0.200471178	7.086000543	-1.857883766	0.065284812	0.584043077	-4.281202711	AGAP2	no
CA2	-0.328989605	8.355656857	-1.857732322	0.065306477	0.584043077	-4.281456723	CA2	no
CYP4F12	0.36795959	5.827199984	1.857563223	0.065330673	0.584043077	-4.281740324	CYP4F12	no
MFN1	0.14108739	8.360216622	1.857546018	0.065333136	0.584043077	-4.281769178	MFN1	no
YTHDF1	0.092875061	10.45411911	1.85621596	0.065523724	0.584531698	-4.283998988	YTHDF1	no
AFAP1	-0.454853179	4.721354806	-1.856114165	0.06553833	0.584531698	-4.284169582	AFAP1	no
TYMP	-0.20551432	9.792663735	-1.855900195	0.065569039	0.584531698	-4.284528138	TYMP	no
RAPGEF6	0.181123315	8.222961733	1.855489119	0.065628071	0.584531698	-4.285216879	RAPGEF6	no
PPM1B	0.158708385	9.922335844	1.855460772	0.065632144	0.584531698	-4.285264369	PPM1B	no
ME1	-0.334182858	6.291167616	-1.854862022	0.06571821	0.584826526	-4.286267278	ME1	no
OXSM	0.096661637	8.324328712	1.854550432	0.065763036	0.584826526	-4.286789071	OXSM	no
CD8B	0.195018185	9.625150178	1.853429609	0.065924492	0.58582678	-4.288665329	CD8B	no
CDK7	0.13358099	8.584759107	1.852667215	0.066034504	0.586368746	-4.289940962	CDK7	no
TAGLN	-0.255302993	7.868488448	-1.851245342	0.066240086	0.587406112	-4.292318703	TAGLN	no
PDIA3	-0.126145248	10.81369084	-1.851179988	0.066249548	0.587406112	-4.292427951	PDIA3	no
MPZL2	-0.275085594	5.997400951	-1.850078227	0.066409232	0.587960418	-4.29426913	MPZL2	no
MTMR11	-0.168720232	9.394975482	-1.850070332	0.066410377	0.587960418	-4.294282318	MTMR11	no
NUP214	-0.138855724	10.07683189	-1.848637306	0.066618556	0.589016175	-4.296675517	NUP214	no
CRHR2	0.237489063	6.884096126	1.848428894	0.066648877	0.589016175	-4.297023425	CRHR2	no
CREBBP	-0.137936702	10.40217012	-1.848233193	0.06667736	0.589016175	-4.297350079	CREBBP	no
IL12RB2	-0.287726855	6.393003783	-1.846613407	0.066913496	0.59065839	-4.300052494	IL12RB2	no
WRB	-0.126501636	8.46532925	-1.846039525	0.066997324	0.59065839	-4.301009406	WRB	no
LYPLA2	0.102991317	9.300870597	1.845943179	0.067011407	0.59065839	-4.30117003	LYPLA2	no
GSS	-0.11854248	8.98102583	-1.845169719	0.067124546	0.591219954	-4.302459216	GSS	no
CRELD2	0.137600953	9.934552458	1.843359779	0.06738992	0.593101332	-4.30547398	CRELD2	no
SNRPE	-0.089794413	10.76043771	-1.842609343	0.067500205	0.593101332	-4.306723138	SNRPE	no
LUZP1	0.150312803	8.243291738	1.842176245	0.067563922	0.593101332	-4.307443841	LUZP1	no
MRPS2	-0.124024517	8.116357844	-1.842154144	0.067567175	0.593101332	-4.307480615	MRPS2	no
CES2	-0.123545626	9.497282431	-1.841400945	0.067678108	0.593101332	-4.308733592	CES2	no
COMMD3	0.10433113	10.67045372	1.841215804	0.067705399	0.593101332	-4.309041507	COMMD3	no
GTF3C2	0.108446779	10.1082273	1.841017495	0.067734642	0.593101332	-4.309371289	GTF3C2	no
PNOC	0.190129722	8.476204849	1.840134125	0.06786503	0.593101332	-4.310839901	PNOC	no
WDR6	0.144794952	9.948847453	1.839939931	0.067893722	0.593101332	-4.31116266	WDR6	no
PRPF4	-0.108678314	9.163985823	-1.839919957	0.067896673	0.593101332	-4.311195856	PRPF4	no
PBX3	-0.108587745	8.847986785	-1.839809766	0.067912959	0.593101332	-4.311378982	PBX3	no
SLC25A16	0.189117854	9.861904713	1.839672943	0.067933185	0.593101332	-4.311606355	SLC25A16	no
STK39	-0.157638839	8.134422536	-1.838357661	0.068127874	0.594089516	-4.313791264	STK39	no
CSNK2A2	-0.123267792	8.325604651	-1.838237332	0.068145708	0.594089516	-4.313991077	CSNK2A2	no
RAD9A	-0.11676368	8.46972366	-1.837427356	0.068265858	0.594107969	-4.315335765	RAD9A	no
TMEM8A	-0.226722543	8.924836718	-1.837255393	0.06829139	0.594107969	-4.315621179	TMEM8A	no
PTGER2	0.182155759	9.659573014	1.837218715	0.068296836	0.594107969	-4.315682052	PTGER2	no
SIRT3	0.0979181	8.549344255	1.836741413	0.068367747	0.594292604	-4.316474099	SIRT3	no
TMBIM6	0.084246628	12.33552757	1.836081235	0.068465928	0.594297367	-4.317569295	TMBIM6	no
RNMT	0.121798836	8.882514596	1.836069546	0.068467668	0.594297367	-4.317588683	RNMT	no
THOC5	-0.103005033	9.012367556	-1.835020886	0.068623867	0.595221231	-4.319327568	THOC5	no
PROS1	-0.32248196	6.30233673	-1.834399128	0.068716619	0.595593826	-4.32035812	PROS1	no
GALC	-0.108397448	9.470026173	-1.832751317	0.068962938	0.597295942	-4.323087733	GALC	no
PPIF	0.264033903	9.197782704	1.831361738	0.069171224	0.598666435	-4.32538777	PPIF	no
CDK4	0.097497928	9.168752827	1.830993861	0.069226453	0.598711215	-4.325996405	CDK4	no
TRIM8	-0.131654787	10.02368864	-1.830187592	0.069347626	0.599048426	-4.327329932	TRIM8	no
SRRM1	-0.10302329	10.97149897	-1.829994934	0.069376607	0.599048426	-4.327648495	SRRM1	no
COQ8B	-0.352611998	5.30987543	-1.829735189	0.069415694	0.599048426	-4.328077939	COQ8B	no
SRSF7	0.115462973	11.60910316	1.829008358	0.069525168	0.599142545	-4.329279318	SRSF7	no
SREK1	-0.138213484	9.357241053	-1.828997644	0.069526783	0.599142545	-4.329297025	SREK1	no
MAU2	0.111179161	9.237139163	1.828465711	0.069606994	0.599401914	-4.330175966	MAU2	no
GEMIN4	0.147484992	8.125658438	1.827998691	0.06967748	0.599577225	-4.330947447	GEMIN4	no
CPQ	-0.237117722	8.485614791	-1.827472921	0.069756904	0.599829139	-4.331815755	CPQ	no
RPL23AP32	-0.168679646	7.296630786	-1.825309212	0.07008455	0.602213581	-4.335386622	RPL23AP32	no
RPGRIP1	-0.144030014	7.444386062	-1.824918485	0.070143853	0.60229047	-4.336031026	RPGRIP1	no
TMX1	-0.147997938	10.79027017	-1.824267045	0.070242818	0.602707567	-4.337105122	TMX1	no
MRPL17	0.128470652	8.860858231	1.823720786	0.070325894	0.602987825	-4.338005514	MRPL17	no
SETX	0.119515951	9.79879666	1.822998961	0.070435794	0.60349752	-4.339194895	SETX	no
CYP1B1	0.299463409	10.2349099	1.822340676	0.070536145	0.603862161	-4.34027919	CYP1B1	no
PINK1	-0.109561265	8.753140612	-1.821870931	0.070607827	0.603862161	-4.341052704	PINK1	no
VPS13D	0.127161186	8.702925869	1.821726946	0.070629811	0.603862161	-4.341289761	VPS13D	no
GPR18	0.197525241	9.419407837	1.820857678	0.070762652	0.604565768	-4.342720549	GPR18	no
PRPF40A	-0.121514793	10.55367184	-1.819363853	0.070991421	0.605352243	-4.345177821	PRPF40A	no
FKBP2	0.152420935	8.77560225	1.819166077	0.071021755	0.605352243	-4.34550301	FKBP2	no
ADAM8	0.160719329	9.659786491	1.818874756	0.071066456	0.605352243	-4.345981947	ADAM8	no
DOCK1	-0.167724485	6.993258462	-1.818192893	0.071171174	0.605352243	-4.347102656	DOCK1	no
PCNA	0.177801568	8.990580596	1.818142349	0.071178941	0.605352243	-4.347185715	PCNA	no
CNOT7	-0.09415304	10.91751501	-1.817885343	0.071218448	0.605352243	-4.347608016	CNOT7	no
ZNHIT6	-0.105541706	8.784304003	-1.817869245	0.071220923	0.605352243	-4.347634465	ZNHIT6	no
RAF1	0.104745483	10.30158612	1.817617822	0.07125959	0.605352243	-4.348047533	RAF1	no
HADHB	-0.086736846	10.76742795	-1.817068659	0.071344108	0.605501584	-4.348949576	HADHB	no
PAN2	0.110389924	9.197411536	1.816845897	0.071378416	0.605501584	-4.349315406	PAN2	no
PTGIS	-0.204250477	6.316200016	-1.816283801	0.071465045	0.605633088	-4.350238315	PTGIS	no
NOTCH2	0.107068815	11.03663928	1.816088362	0.071495186	0.605633088	-4.350559145	NOTCH2	no
MAST2	0.140487031	7.624823527	1.815664085	0.071560655	0.605758666	-4.351255517	MAST2	no
FAM160B2	0.131638256	8.403929261	1.815324067	0.071613158	0.60577439	-4.351813484	FAM160B2	no
FBXO42	-0.110764471	8.657801292	-1.813585696	0.071882084	0.607619511	-4.354664579	FBXO42	no
SLAMF8	-0.245855683	6.620331867	-1.812187168	0.072099043	0.607711968	-4.356956416	SLAMF8	no
OSBPL11	0.135826234	9.146232216	1.81212559	0.072108608	0.607711968	-4.357057287	OSBPL11	no
ELP1	0.08650827	9.352031168	1.811645817	0.07218317	0.607711968	-4.357843103	ELP1	no
PAPSS1	-0.11621776	10.41338078	-1.811133676	0.072262832	0.607711968	-4.358681715	PAPSS1	no
PTGDR	-0.285588179	7.511902948	-1.811013759	0.072281496	0.607711968	-4.358878042	PTGDR	no
EXOSC5	0.143890647	8.974855619	1.810992845	0.072284751	0.607711968	-4.358912281	EXOSC5	no
NANS	-0.10598916	8.841615152	-1.810976443	0.072287304	0.607711968	-4.358939133	NANS	no
TNFSF14	0.46143944	6.2517839	1.810898204	0.072299484	0.607711968	-4.359067216	TNFSF14	no
OR10H1	-0.278239365	6.612519875	-1.810062279	0.072429722	0.608345468	-4.360435359	OR10H1	no
SLC39A8	-0.126639912	8.209398601	-1.809685786	0.072488443	0.608345468	-4.361051362	SLC39A8	no
RPAP3	-0.177179949	8.442995952	-1.809435933	0.072527434	0.608345468	-4.361460095	RPAP3	no
IKBKG	-0.111433424	9.575162606	-1.809001743	0.072595233	0.608487444	-4.362170255	IKBKG	no
MBD2	-0.097319931	11.22973017	-1.80735097	0.072853481	0.609625407	-4.364868775	MBD2	no
MB	0.248191514	6.707118165	1.80724924	0.072869421	0.609625407	-4.365034997	MB	no
IQCE	0.151658314	7.215604541	1.807156846	0.0728839	0.609625407	-4.365185957	IQCE	no
RPS4X	0.059232982	14.84494789	1.805524961	0.073140029	0.610913747	-4.367851027	RPS4X	no
IRF4	0.135652298	8.933213357	1.805503246	0.073143442	0.610913747	-4.367886475	IRF4	no
TTF2	-0.245171033	6.541536072	-1.805195624	0.073191809	0.610913747	-4.368388598	TTF2	no
F2R	-0.22954799	7.768799997	-1.804765767	0.07325944	0.610913747	-4.369090105	F2R	no
YWHAH	-0.142692934	9.829353413	-1.80455064	0.073293305	0.610913747	-4.369441122	YWHAH	no
ARIH1	0.102466901	9.867590387	1.803953285	0.07338741	0.611272156	-4.370415604	ARIH1	no
FAM111A	0.129820629	10.51019289	1.803416797	0.073472012	0.611277679	-4.371290531	FAM111A	no
ADAM10	-0.106184205	10.90905474	-1.803007636	0.073536589	0.611277679	-4.371957642	ADAM10	no
AIDA	-0.141951923	8.870111341	-1.802977218	0.073541391	0.611277679	-4.372007229	AIDA	no
YARS2	-0.157906307	7.912592045	-1.802095733	0.073680681	0.611657767	-4.373443922	YARS2	no
OSBPL1A	-0.171716981	7.738939076	-1.802040635	0.073689394	0.611657767	-4.3735337	OSBPL1A	no
CDC123	0.119700172	10.14513819	1.80169434	0.073744179	0.611688024	-4.374097911	CDC123	no
OSTM1	-0.136673257	8.949995148	-1.801288717	0.073808394	0.611796393	-4.374758653	OSTM1	no
MAFG	0.292737105	7.573061482	1.800624997	0.073913566	0.612047399	-4.375839517	MAFG	no
PIN4	0.122703124	9.561819871	1.800451899	0.073941016	0.612047399	-4.376121344	PIN4	no
GIMAP4	0.28438554	12.01195481	1.798957311	0.074178374	0.613587508	-4.378553664	GIMAP4	no
LAS1L	-0.097458416	8.900003069	-1.798112673	0.074312791	0.614274565	-4.379927393	LAS1L	no
CAVIN3	-0.328546835	5.917574241	-1.797350342	0.074434282	0.614853901	-4.381166731	CAVIN3	no
AGFG1	0.112663472	9.326363471	1.796664105	0.074543786	0.615333491	-4.382281932	AGFG1	no
PEPD	-0.129678466	9.262322767	-1.796232252	0.074612766	0.615478137	-4.382983528	PEPD	no
EAF2	0.175266012	9.579079552	1.795725261	0.074693815	0.61572207	-4.383806989	EAF2	no
SPCS2	0.141251907	11.89297337	1.795335465	0.074756178	0.615811743	-4.384439951	SPCS2	no
SLC25A36	0.107865861	9.984957894	1.794677158	0.074861598	0.615958973	-4.385508629	SLC25A36	no
MTAP	-0.146820887	7.365398227	-1.794580756	0.074877046	0.615958973	-4.385665095	MTAP	no
PITPNA	0.103977849	9.196390065	1.79255824	0.07520175	0.617210153	-4.3889459	PITPNA	no
UBR2	0.149138982	9.984882291	1.792041277	0.075284932	0.617210153	-4.389783921	UBR2	no
CCDC170	-0.332579071	5.841218196	-1.791985788	0.075293865	0.617210153	-4.389873858	CCDC170	no
KIAA0391	-0.304329065	7.165079224	-1.791954359	0.075298925	0.617210153	-4.389924797	KIAA0391	no
TGFBI	-0.14648686	12.07918627	-1.791355946	0.075395322	0.617210153	-4.39089452	TGFBI	no
ASPSCR1	-0.328191318	7.435046855	-1.79119321	0.075421555	0.617210153	-4.39115818	ASPSCR1	no
RFC4	0.11996788	8.748917491	1.790948346	0.07546104	0.617210153	-4.391554856	RFC4	no
DGKQ	-0.287787703	4.552063717	-1.79038029	0.075552707	0.617210153	-4.392474902	DGKQ	no
SENP2	0.130397365	7.959710137	1.790282932	0.075568427	0.617210153	-4.392632559	SENP2	no
7-Mar	0.137591667	9.953562614	1.789541884	0.075688168	0.617210153	-4.39383231	7-Mar	no
SS18L2	0.096377853	10.58429318	1.789515283	0.075692469	0.617210153	-4.393875368	SS18L2	no
MGAM	0.56173396	7.041451185	1.78938362	0.075713761	0.617210153	-4.394088478	MGAM	no
PNMA1	-0.106112771	8.980764206	-1.78921488	0.075741056	0.617210153	-4.394361577	PNMA1	no
TMEM70	0.131429858	9.794860573	1.789149909	0.075751568	0.617210153	-4.394466724	TMEM70	no
VEZF1	-0.11955766	10.06742804	-1.786829785	0.076127734	0.619551889	-4.398219147	VEZF1	no
DRG1	-0.08430024	10.42724815	-1.786711905	0.076146887	0.619551889	-4.398409676	DRG1	no
GLT8D1	0.119688374	9.333953898	1.786419789	0.076194367	0.619551889	-4.398881767	GLT8D1	no
9-Sep	0.127815496	13.46217817	1.785882025	0.076281839	0.619804309	-4.399750662	9-Sep	no
RPL31	-0.060184998	15.06190209	-1.785183166	0.076395637	0.619804309	-4.400879474	RPL31	no
HAX1	0.095870341	10.12898544	1.784956777	0.076432531	0.619804309	-4.401245051	HAX1	no
ASS1	0.299107808	6.389632393	1.784955826	0.076432686	0.619804309	-4.401246587	ASS1	no
ANG	-0.349240848	7.130806041	-1.783323098	0.076699202	0.61999468	-4.403881847	ANG	no
CXorf40A	0.098238872	9.686431498	1.783098875	0.076735862	0.61999468	-4.404243568	CXorf40A	no
WDR73	0.087826063	9.026180178	1.782948379	0.076760477	0.61999468	-4.404486328	WDR73	no
ZNF232	0.204779927	8.104176883	1.782406225	0.076849202	0.61999468	-4.405360693	ZNF232	no
CD79B	0.187997967	9.852914794	1.781938735	0.076925776	0.61999468	-4.40611444	CD79B	no
RTP4	0.273556348	7.969331106	1.781565627	0.076986935	0.61999468	-4.406715878	RTP4	no
TM9SF4	-0.152368384	9.171975211	-1.781449837	0.077005924	0.61999468	-4.406902504	TM9SF4	no
ALDH8A1	-0.26105948	5.941801649	-1.781324868	0.077026422	0.61999468	-4.407103909	ALDH8A1	no
KRT36	-0.1834293	3.6285584	-1.780014623	0.077241604	0.61999468	-4.409214758	KRT36	no
MBP	-0.216275771	11.13921684	-1.779787998	0.077278873	0.61999468	-4.409579709	MBP	no
MAN1B1	-0.112558016	8.64776503	-1.779443219	0.077335601	0.61999468	-4.410134846	MAN1B1	no
NDUFA13	0.103315887	11.1625372	1.779295613	0.077359898	0.61999468	-4.410372479	NDUFA13	no
PUM2	0.096820855	10.96263863	1.779294024	0.077360159	0.61999468	-4.410375036	PUM2	no
TRPM2	0.272425797	7.240967158	1.779164029	0.077381563	0.61999468	-4.410584302	TRPM2	no
GALK2	0.131922235	7.873403097	1.779108069	0.077390778	0.61999468	-4.410674382	GALK2	no
AHSA1	0.109299282	9.858360749	1.778632696	0.077469095	0.61999468	-4.411439486	AHSA1	no
UIMC1	0.098703089	9.536586698	1.778362552	0.07751363	0.61999468	-4.411874192	UIMC1	no
RAB11FIP1	-0.183149032	9.942890386	-1.778119524	0.077553713	0.61999468	-4.412265209	RAB11FIP1	no
PRODH2	0.216151664	7.045831721	1.777989753	0.077575124	0.61999468	-4.412473983	PRODH2	no
RAD51D	0.177238197	7.272717747	1.77779546	0.077607188	0.61999468	-4.41278653	RAD51D	no
TRMT61B	0.087828246	8.526754363	1.777627526	0.077634911	0.61999468	-4.41305665	TRMT61B	no
RNASE6	-0.186755534	10.98923401	-1.777541094	0.077649183	0.61999468	-4.413195665	RNASE6	no
NFX1	0.085925259	8.883307025	1.777076617	0.077725915	0.61999468	-4.413942608	NFX1	no
KCTD5	0.156194753	8.404645871	1.776689202	0.077789964	0.61999468	-4.414565483	KCTD5	no
LEF1	0.162092583	11.70277244	1.776382475	0.077840704	0.61999468	-4.415058538	LEF1	no
CTSZ	-0.216915107	8.915239672	-1.775840822	0.077930373	0.61999468	-4.415929032	CTSZ	no
KIF2A	-0.108899162	9.536195377	-1.775753739	0.077944797	0.61999468	-4.416068959	KIF2A	no
ADO	0.118761344	8.752375087	1.775432187	0.077998078	0.61999468	-4.416585584	ADO	no
NQO2	0.250653756	8.74230582	1.77535547	0.078010794	0.61999468	-4.416708829	NQO2	no
SYNRG	0.145459661	10.79491018	1.775028555	0.078065001	0.61999468	-4.417233957	SYNRG	no
HAUS7	-0.091926542	8.661818365	-1.774852328	0.078094235	0.61999468	-4.417516995	HAUS7	no
KCTD15	-0.165771998	7.405025337	-1.773978721	0.078239287	0.61999468	-4.418919698	KCTD15	no
TRAPPC10	-0.173935285	8.297791965	-1.773957864	0.078242753	0.61999468	-4.418953179	TRAPPC10	no
LRP8	-0.150530693	7.641629262	-1.773875447	0.07825645	0.61999468	-4.419085476	LRP8	no
LINC01558	-0.34924649	5.483443976	-1.773774378	0.078273248	0.61999468	-4.419247706	LINC01558	no
PICALM	0.153595115	10.61119513	1.773122388	0.078381687	0.61999468	-4.420294026	PICALM	no
PSD4	-0.125162214	9.186482156	-1.772897412	0.078419134	0.61999468	-4.420654985	PSD4	no
CYTH4	0.147469737	10.60204093	1.772856889	0.07842588	0.61999468	-4.420719996	CYTH4	no
SHB	0.261360868	5.386864583	1.771922755	0.078581532	0.620700808	-4.422218252	SHB	no
WWP2	-0.104816939	8.7275024	-1.771218492	0.07869905	0.620700808	-4.423347323	WWP2	no
STX10	0.114309896	9.920355837	1.771196888	0.078702657	0.620700808	-4.42338195	STX10	no
GDE1	-0.123537152	9.310778561	-1.770832505	0.078763519	0.620700808	-4.423965952	GDE1	no
SRSF8	0.100872338	10.53114491	1.770466424	0.078824704	0.620700808	-4.424552559	SRSF8	no
NAA50	-0.116448695	9.546847636	-1.770455301	0.078826564	0.620700808	-4.424570381	NAA50	no
PSMB2	0.088424935	10.76565522	1.769855894	0.078926831	0.621081466	-4.425530615	PSMB2	no
PROSER1	0.092783096	8.732627359	1.769385912	0.079005522	0.621291948	-4.426283296	PROSER1	no
CACNA1H	-0.181292983	4.28945775	-1.767795815	0.079272238	0.622204011	-4.428828443	CACNA1H	no
NXF1	0.091176594	11.14612861	1.767405818	0.079337767	0.622204011	-4.429452348	NXF1	no
ZNF432	0.138038699	7.832258201	1.767271239	0.07936039	0.622204011	-4.429667613	ZNF432	no
SF3B3	0.095999224	9.257300318	1.766606626	0.07947219	0.622204011	-4.430730462	SF3B3	no
ACSL4	-0.189248396	7.155193665	-1.76652832	0.079485371	0.622204011	-4.430855663	ACSL4	no
TSPYL1	-0.133012322	9.968276169	-1.765369677	0.079680612	0.622204011	-4.432707574	TSPYL1	no
KLHDC10	0.116300146	8.681593595	1.764765674	0.079782548	0.622204011	-4.433672521	KLHDC10	no
RHOD	0.206120428	8.600021446	1.764738672	0.079787107	0.622204011	-4.433715652	RHOD	no
GSTM1	0.219601531	8.422950473	1.764737162	0.079787362	0.622204011	-4.433718063	GSTM1	no
SESN1	0.109263461	9.093989559	1.763880578	0.079932116	0.622204011	-4.435085968	SESN1	no
RXYLT1	0.126586709	8.884056417	1.763832954	0.07994017	0.622204011	-4.435162002	RXYLT1	no
RABGAP1L	0.106311694	9.685337135	1.763649643	0.079971179	0.622204011	-4.435454647	RABGAP1L	no
TLN1	-0.163856904	9.343915626	-1.763339852	0.080023604	0.622204011	-4.435949144	TLN1	no
PRB1	0.288770806	7.061261323	1.763246535	0.080039402	0.622204011	-4.436098084	PRB1	no
BCL10	0.148992089	8.830206221	1.763146839	0.080056282	0.622204011	-4.436257195	BCL10	no
ZNF24	0.106758991	9.899525859	1.762817967	0.080111986	0.622204011	-4.436782004	ZNF24	no
VAPA	0.098078966	11.3495256	1.762552081	0.080157045	0.622204011	-4.437206234	VAPA	no
MAP1S	0.231725817	7.880185249	1.762366314	0.080188539	0.622204011	-4.437502595	MAP1S	no
COA1	0.115431853	9.364033637	1.76214576	0.080225943	0.622204011	-4.437854413	COA1	no
C8orf33	-0.137047061	8.389081858	-1.761905932	0.080266633	0.622204011	-4.43823693	C8orf33	no
GPA33	0.178338415	7.885715549	1.761873916	0.080272066	0.622204011	-4.43828799	GPA33	no
DERL1	0.162682087	9.824258476	1.761821144	0.080281022	0.622204011	-4.438372151	DERL1	no
BARD1	-0.151196543	7.798917654	-1.761398855	0.08035272	0.622204011	-4.439045534	BARD1	no
PSG2	0.319993248	4.677799159	1.761297309	0.080369969	0.622204011	-4.439207437	PSG2	no
CCDC59	-0.152945808	9.574674133	-1.760786643	0.080456757	0.622473009	-4.440021496	CCDC59	no
SMG5	0.136559274	8.159876444	1.760032053	0.080585141	0.623063269	-4.441223984	SMG5	no
LOX	-0.401787792	5.395540276	-1.758643426	0.080821839	0.623976691	-4.44343557	LOX	no
CRAT	-0.138627336	7.552120683	-1.75848732	0.080848484	0.623976691	-4.443684087	CRAT	no
AKAP7	-0.131471604	8.533867141	-1.758421129	0.080859784	0.623976691	-4.443789456	AKAP7	no
SLAMF1	0.111511374	8.379869239	1.755967808	0.081279519	0.626811298	-4.447692179	SLAMF1	no
PDCD2	-0.102714884	9.237550425	-1.755494126	0.081360766	0.627033582	-4.448445109	PDCD2	no
CTIF	-0.206259229	7.070013911	-1.754978655	0.081449256	0.627311368	-4.449264245	CTIF	no
LSM7	0.099554727	11.03480546	1.754154469	0.081590908	0.627997972	-4.450573485	LSM7	no
HNRNPR	-0.102369856	11.38546289	-1.75181229	0.081994557	0.6302355	-4.45429089	HNRNPR	no
EFNA5	0.184931431	6.973091262	1.751797115	0.081997178	0.6302355	-4.454314959	EFNA5	no
LIG1	0.127814514	8.400808398	1.751503606	0.082047877	0.6302355	-4.454780467	LIG1	no
INHBB	0.259578424	4.90018973	1.751246118	0.082092376	0.6302355	-4.455188782	INHBB	no
FCGR2B	0.18463016	8.477075604	1.75074485	0.082179061	0.630496312	-4.455983514	FCGR2B	no
TRMT1L	0.243947092	7.549564936	1.749288389	0.082431355	0.631296181	-4.458291415	TRMT1L	no
DYSF	0.190268563	9.551932869	1.749095045	0.082464895	0.631296181	-4.458597648	DYSF	no
LAMP1	0.071712553	12.92470154	1.748583081	0.082553759	0.631296181	-4.459408383	LAMP1	no
MED1	-0.089406827	9.608097763	-1.748482402	0.082571244	0.631296181	-4.45956779	MED1	no
ATP5F1C	-0.086192376	12.50926807	-1.748446902	0.08257741	0.631296181	-4.459623996	ATP5F1C	no
DNAJC9	0.11523332	9.361244545	1.748312752	0.082600714	0.631296181	-4.459836379	DNAJC9	no
GTF2B	0.120595875	10.28538059	1.748002855	0.082654568	0.631296181	-4.460326944	GTF2B	no
TOE1	-0.153325075	8.134507996	-1.747641491	0.082717402	0.631296181	-4.460898875	TOE1	no
PITPNB	0.088198119	10.57064894	1.747406218	0.082758332	0.631296181	-4.46127118	PITPNB	no
NOL6	0.191717718	8.126703508	1.745720627	0.08305206	0.632754183	-4.463937132	NOL6	no
GZMB	-0.290680157	10.4831066	-1.74570224	0.083055269	0.632754183	-4.4639662	GZMB	no
SORT1	-0.158468981	8.326760416	-1.744842931	0.083205343	0.63349402	-4.465324335	SORT1	no
PEAK1	0.247641535	5.633277657	1.743720181	0.08340176	0.634585532	-4.467097877	PEAK1	no
NCKAP1	-0.321081673	5.836820823	-1.7433697	0.083463153	0.63464893	-4.467651289	NCKAP1	no
CHUK	0.143992806	7.67162304	1.742489619	0.083617475	0.635035584	-4.469040473	CHUK	no
MSANTD2	-0.194680216	7.493838305	-1.742127182	0.083681096	0.635035584	-4.469612376	MSANTD2	no
RNF146	0.141456591	8.320337169	1.742116855	0.08368291	0.635035584	-4.469628669	RNF146	no
GTF3C1	-0.099563865	9.337605214	-1.741450704	0.083799949	0.635035584	-4.470679511	GTF3C1	no
MYCL	-0.145153588	8.398585217	-1.74130762	0.083825106	0.635035584	-4.470905174	MYCL	no
CHPT1	-0.134972001	9.67369295	-1.741069004	0.083867073	0.635035584	-4.471281464	CHPT1	no
ADGRE1	-0.201524866	9.128748978	-1.740963426	0.083885647	0.635035584	-4.471447942	ADGRE1	no
SMCO4	-0.18098675	9.884432187	-1.739577556	0.084129772	0.636072534	-4.473632316	SMCO4	no
CXCL8	0.66713448	10.39203494	1.739471768	0.08414843	0.636072534	-4.473798988	CXCL8	no
ANKZF1	0.138002679	8.930995527	1.73901981	0.084228184	0.636072534	-4.474510952	ANKZF1	no
KLHL35	-0.251661556	6.551504925	-1.738679001	0.084288365	0.636072534	-4.475047709	KLHL35	no
CD86	-0.158471684	10.35403701	-1.738274495	0.084359839	0.636072534	-4.475684654	CD86	no
ARHGEF10L	-0.114941858	8.204612642	-1.738132262	0.084384983	0.636072534	-4.475908584	ARHGEF10L	no
TIMP2	-0.234821089	9.066739256	-1.738076308	0.084394876	0.636072534	-4.475996673	TIMP2	no
ASGR1	-0.218658111	8.054984971	-1.737590291	0.084480848	0.636319532	-4.476761696	ASGR1	no
ITPR1	-0.130541655	8.989214923	-1.736699803	0.084638552	0.63710618	-4.478162855	ITPR1	no
MAGEH1	0.149269294	8.487312586	1.736151927	0.0847357	0.637436293	-4.479024584	MAGEH1	no
WNT2B	-0.335024222	5.880150979	-1.735822492	0.084794158	0.637475126	-4.479542611	WNT2B	no
PADI2	0.232323583	8.529372627	1.735038694	0.084933376	0.638120672	-4.480774735	PADI2	no
COL4A6	0.278126023	6.027703787	1.734026221	0.085113487	0.639072456	-4.482365548	COL4A6	no
PMS1	0.107976045	8.835994756	1.733385615	0.085227608	0.639183803	-4.48337162	PMS1	no
TP53	-0.111309535	8.73632094	-1.733223967	0.085256424	0.639183803	-4.483625432	TP53	no
REXO5	-0.350810158	5.892516898	-1.733043336	0.085288634	0.639183803	-4.483909024	REXO5	no
ZMAT3	-0.144557598	8.929698563	-1.73228988	0.085423096	0.639646394	-4.485091649	ZMAT3	no
MLPH	0.121846565	7.566032183	1.731810288	0.085508775	0.639646394	-4.485844161	MLPH	no
HSD17B11	-0.1174312	11.48663487	-1.731789815	0.085512434	0.639646394	-4.485876281	HSD17B11	no
DDX39A	0.116942	10.99436392	1.731216767	0.085614904	0.639646394	-4.486775161	DDX39A	no
LYPLA1	-0.145510025	9.787153611	-1.731200872	0.085617747	0.639646394	-4.486800091	LYPLA1	no
ARMT1	-0.175460776	8.256946433	-1.730535384	0.085736876	0.639977631	-4.487843606	ARMT1	no
CABIN1	0.179957967	9.004857224	1.729755647	0.085876629	0.639977631	-4.489065783	CABIN1	no
RNF24	0.202911342	7.998602345	1.729397762	0.085940835	0.639977631	-4.489626563	RNF24	no
ATP2A1	0.215353541	6.098158047	1.728923978	0.086025894	0.639977631	-4.490368779	ATP2A1	no
ABCA11P	0.171319673	6.673565213	1.72890689	0.086028964	0.639977631	-4.490395545	ABCA11P	no
CEP170B	-0.129438991	7.601565417	-1.728725336	0.086061577	0.639977631	-4.490679907	CEP170B	no
RPL11	-0.065522562	14.44576904	-1.728563028	0.086090742	0.639977631	-4.490934101	RPL11	no
UCKL1	0.121128561	9.321102806	1.728438965	0.086113041	0.639977631	-4.491128384	UCKL1	no
PRDX4	0.110282827	9.131842988	1.728268804	0.086143632	0.639977631	-4.491394835	PRDX4	no
DERL2	0.124129397	9.163715286	1.727193729	0.086337113	0.640233122	-4.493077684	DERL2	no
SLC7A8	-0.167989644	7.005387194	-1.726870228	0.086395403	0.640233122	-4.493583876	SLC7A8	no
INPP5D	-0.091475289	10.3418958	-1.726148996	0.086525473	0.640233122	-4.494712081	INPP5D	no
ATP2C1	-0.147811601	8.076245724	-1.725508909	0.086641043	0.640233122	-4.495712977	ATP2C1	no
COQ6	0.118567832	7.916616577	1.725385961	0.086663257	0.640233122	-4.495905189	COQ6	no
PIK3R5	0.118387183	8.824948168	1.725232434	0.086691001	0.640233122	-4.496145187	PIK3R5	no
INE1	-0.279577542	6.308754812	-1.725155707	0.086704869	0.640233122	-4.496265123	INE1	no
IL1RAPL2	0.242542088	6.833731265	1.724871852	0.086756191	0.640233122	-4.496708782	IL1RAPL2	no
ITM2C	0.171839365	8.681913048	1.724331388	0.086853978	0.640233122	-4.497553325	ITM2C	no
ATXN2L	-0.270689941	7.154427741	-1.72398177	0.086917283	0.640233122	-4.498099512	ATXN2L	no
WDR1	0.090877089	12.2728393	1.72392471	0.086927618	0.640233122	-4.498188643	WDR1	no
PLCXD1	0.144072991	8.983217222	1.723732481	0.086962444	0.640233122	-4.498488897	PLCXD1	no
PIH1D1	0.087791973	10.17929804	1.72357298	0.08699135	0.640233122	-4.498738006	PIH1D1	no
MDM1	-0.126748367	8.045250337	-1.723543657	0.086996664	0.640233122	-4.4987838	MDM1	no
TAL1	-0.15607984	7.725353512	-1.723502212	0.087004177	0.640233122	-4.498848524	TAL1	no
SLC16A10	0.20158364	7.127857709	1.723222522	0.087054888	0.640233122	-4.499285276	SLC16A10	no
SLK	0.135337845	8.819918373	1.722783907	0.087134463	0.640233122	-4.49997006	SLK	no
ZNF200	0.168037128	8.389261249	1.722745118	0.087141503	0.640233122	-4.50003061	ZNF200	no
STIP1	-0.138323805	9.340983282	-1.721014034	0.087456163	0.641603924	-4.502731567	STIP1	no
TRAPPC2	-0.104062381	9.180664148	-1.720836869	0.087488418	0.641603924	-4.503007846	TRAPPC2	no
RRP15	0.15422655	7.573467133	1.720801127	0.087494927	0.641603924	-4.503063579	RRP15	no
OXCT1	-0.086904747	8.794252772	-1.720539134	0.087542647	0.641603924	-4.503472086	OXCT1	no
ITPK1	0.114934075	9.851968616	1.719413907	0.087747841	0.642713981	-4.505225888	ITPK1	no
NUCB1	-0.147880831	10.03914026	-1.718157668	0.08797739	0.643786493	-4.507182596	NUCB1	no
IL27RA	0.179784097	9.635616292	1.718023605	0.088001916	0.643786493	-4.507391331	IL27RA	no
NEK4	-0.165560091	7.716724193	-1.71762144	0.088075522	0.643802787	-4.508017403	NEK4	no
CXXC1	0.11892001	10.76330579	1.717373863	0.08812086	0.643802787	-4.508402751	CXXC1	no
DCHS2	0.167038408	4.375044625	1.717129551	0.088165619	0.643802787	-4.508782965	DCHS2	no
SF3A2	-0.178874419	8.484024674	-1.716433199	0.088293294	0.643957071	-4.509866387	SF3A2	no
POLDIP3	0.097099845	9.748864878	1.716427042	0.088294423	0.643957071	-4.509875965	POLDIP3	no
GFRA1	0.387924926	4.691220906	1.715696702	0.088428493	0.644541868	-4.511011813	GFRA1	no
KHSRP	-0.141093636	8.835538892	-1.715368827	0.088488736	0.644588165	-4.511521585	KHSRP	no
ZFP30	0.313695466	6.376636535	1.714962844	0.088563376	0.64473922	-4.512152669	ZFP30	no
ATF7IP	0.099785122	8.942916694	1.71419389	0.088704889	0.645376629	-4.513347584	ATF7IP	no
SLC4A8	-0.330967042	5.692234794	-1.713325748	0.088864877	0.646147597	-4.514696015	SLC4A8	no
CNOT8	-0.098692286	10.21839513	-1.712881937	0.088946757	0.646350038	-4.515385107	CNOT8	no
STX6	0.107579024	8.916937751	1.712543114	0.089009309	0.646411866	-4.515911074	STX6	no
MAST3	0.132539872	9.606778183	1.711833393	0.08914045	0.646971432	-4.517012473	MAST3	no
INPP5K	-0.126337163	8.742284028	-1.710981295	0.089298107	0.647603312	-4.518334249	INPP5K	no
PHF1	0.108623062	10.38075925	1.710777771	0.089335797	0.647603312	-4.518649862	PHF1	no
VDAC3	-0.098658005	11.56692588	-1.709036154	0.089658851	0.649551497	-4.521349198	VDAC3	no
PLCD1	0.158488428	8.379383443	1.70830566	0.089794634	0.6497638	-4.522480609	PLCD1	no
BTK	-0.129539395	9.59887291	-1.708293999	0.089796803	0.6497638	-4.522498665	BTK	no
TYW1	0.095500928	8.846690221	1.707095787	0.090019891	0.650136267	-4.524353479	TYW1	no
RBM7	-0.149043219	8.66350376	-1.707063722	0.090025867	0.650136267	-4.524403099	RBM7	no
DNAJA2	-0.16990263	9.170929226	-1.707040774	0.090030145	0.650136267	-4.52443861	DNAJA2	no
FAM50B	0.149918098	7.850451549	1.706729924	0.090088099	0.650136267	-4.524919582	FAM50B	no
KIAA1614	-0.260418684	5.39554487	-1.706503453	0.090130341	0.650136267	-4.525269945	KIAA1614	no
SARAF	-0.097291092	12.98164421	-1.706066458	0.090211896	0.650136267	-4.525945873	SARAF	no
FAM13B	0.103698981	9.940302447	1.705976133	0.09022876	0.650136267	-4.526085563	FAM13B	no
RNF139	-0.108275043	9.928735857	-1.7051272	0.09038739	0.650887158	-4.527398123	RNF139	no
IL15	-0.198715799	8.3834393	-1.704810591	0.090446609	0.650921712	-4.527887481	IL15	no
COX6A1	0.0919044	12.33601351	1.704307898	0.090540697	0.651207024	-4.528664276	COX6A1	no
SELPLG	0.113088025	11.00393142	1.703990226	0.090600197	0.651243362	-4.529155051	SELPLG	no
RPS21	0.093876156	14.15194221	1.70321395	0.090745726	0.651701964	-4.530353961	RPS21	no
BANK1	0.189354167	9.738132568	1.702932771	0.090798486	0.651701964	-4.530788095	BANK1	no
PALLD	-0.210410719	7.718777489	-1.702362458	0.090905575	0.651701964	-4.531668437	PALLD	no
ALS2CL	0.116072046	8.08016392	1.702014471	0.090970967	0.651701964	-4.532205454	ALS2CL	no
FASLG	0.20523081	7.481700432	1.701832644	0.091005151	0.651701964	-4.53248601	FASLG	no
TRHR	-0.365764761	4.72409963	-1.701722705	0.091025824	0.651701964	-4.53265563	TRHR	no
NRBP1	0.138350526	8.326765535	1.701389196	0.091088563	0.651701964	-4.533170123	NRBP1	no
RPA1	-0.096721077	10.41293941	-1.701329048	0.091099882	0.651701964	-4.533262901	RPA1	no
CRYM	0.287209026	6.64481124	1.700636567	0.091230274	0.652233312	-4.534330823	CRYM	no
RMC1	0.092347367	9.303619467	1.700355628	0.091283217	0.652233312	-4.53476396	RMC1	no
B4GALT4	0.26028564	6.926794455	1.699678017	0.091411017	0.652427424	-4.535808381	B4GALT4	no
MAPRE2	-0.088224792	11.11566872	-1.699633188	0.091419477	0.652427424	-4.535877463	MAPRE2	no
ABHD3	-0.153601986	9.035890575	-1.698142922	0.091701078	0.653819966	-4.538172997	ABHD3	no
C19orf53	0.100859297	10.97727115	1.697861947	0.09175425	0.653819966	-4.538605581	C19orf53	no
SPAM1	0.243319782	6.087870536	1.697485845	0.091825463	0.653819966	-4.539184513	SPAM1	no
LHCGR	-0.375879437	4.387371671	-1.697444718	0.091833253	0.653819966	-4.539247813	LHCGR	no
CCDC91	-0.146864609	8.676030084	-1.69693342	0.091930144	0.654120434	-4.540034638	CCDC91	no
MS4A1	0.211483841	11.33541413	1.695676256	0.092168728	0.655232961	-4.541968297	MS4A1	no
GTPBP1	-0.120668902	8.64900012	-1.695385314	0.092224015	0.655232961	-4.542415603	GTPBP1	no
SORD	-0.127671551	7.950179684	-1.695244195	0.092250841	0.655232961	-4.542632537	SORD	no
CREB3L2	-0.087927266	9.434823069	-1.694438231	0.092404172	0.655656961	-4.543871177	CREB3L2	no
MPV17	0.140797816	8.767512055	1.694184992	0.092452392	0.655656961	-4.544260249	MPV17	no
WDR19	0.118454509	7.945521697	1.693881529	0.092510202	0.655656961	-4.544726411	WDR19	no
INPP5E	0.124728581	8.699356958	1.693778685	0.092529801	0.655656961	-4.544884375	INPP5E	no
SCRN1	-0.123779348	8.916784343	-1.693420801	0.092598028	0.655751934	-4.545434001	SCRN1	no
SULT1A1	0.154024322	11.03317329	1.691720417	0.092922748	0.657150792	-4.548043872	SULT1A1	no
SMIM7	-0.088945277	9.623222123	-1.691661404	0.092934035	0.657150792	-4.548134404	SMIM7	no
MME	0.531496053	6.483180945	1.691167368	0.093028562	0.657150792	-4.548892191	MME	no
PRPF8	0.097078823	10.99605974	1.690971766	0.09306601	0.657150792	-4.549192161	PRPF8	no
SCFD1	0.095216958	9.502355113	1.690918472	0.093076215	0.657150792	-4.549273886	SCFD1	no
ERG	0.300843964	5.925456985	1.690537101	0.09314927	0.657150792	-4.54985863	ERG	no
XRCC5	-0.086155824	11.29463806	-1.690176791	0.093218332	0.657150792	-4.550410969	XRCC5	no
H2AFV	0.091802512	10.93583004	1.689946131	0.093262566	0.657150792	-4.5507645	H2AFV	no
SLC46A3	0.098552156	8.979671061	1.689715889	0.093306737	0.657150792	-4.551117346	SLC46A3	no
FPR2	0.30854248	8.710905802	1.689181818	0.09340926	0.657150792	-4.551935629	FPR2	no
RUBCNL	0.163222447	9.079388205	1.688968863	0.093450166	0.657150792	-4.552261841	RUBCNL	no
CTDNEP1	0.148113843	9.652633199	1.688611666	0.093518811	0.657150792	-4.552808922	CTDNEP1	no
CPNE1	0.227269987	9.465175663	1.688569848	0.09352685	0.657150792	-4.552872963	CPNE1	no
GSTM3	0.210179263	7.46104267	1.688372816	0.093564735	0.657150792	-4.553174681	GSTM3	no
AEBP1	-0.274211038	6.594670978	-1.687050045	0.093819399	0.658193406	-4.555199388	AEBP1	no
HGC6.3	0.273548872	5.052670464	1.686718955	0.093883229	0.658193406	-4.555705935	HGC6.3	no
ZKSCAN3	0.230287201	6.901874921	1.686479807	0.093929356	0.658193406	-4.556071758	ZKSCAN3	no
SIVA1	0.127956455	9.03157976	1.68645939	0.093933295	0.658193406	-4.556102987	SIVA1	no
TSC22D1	-0.190206653	9.535787756	-1.685082339	0.094199267	0.659366927	-4.558208459	TSC22D1	no
PFKM	0.095989735	8.285162774	1.685021533	0.094211026	0.659366927	-4.558301391	PFKM	no
NME4	0.173494111	8.354823857	1.683649412	0.094476679	0.659411824	-4.560397615	NME4	no
SYPL1	0.116814112	10.27065263	1.683641254	0.09447826	0.659411824	-4.560410074	SYPL1	no
CERK	0.119430146	10.16313108	1.683566055	0.094492837	0.659411824	-4.56052491	CERK	no
XRCC4	0.158292461	7.515439442	1.682782252	0.094644881	0.659411824	-4.561721554	XRCC4	no
PPP1CB	-0.142579946	9.798475265	-1.68214297	0.094769036	0.659411824	-4.562697162	PPP1CB	no
CHST7	-0.313085068	7.56837754	-1.681892282	0.094817759	0.659411824	-4.563079641	CHST7	no
ZNF337	0.136887968	8.516745064	1.681885838	0.094819012	0.659411824	-4.563089472	ZNF337	no
GEMIN6	0.28174137	7.828812669	1.68157635	0.094879191	0.659411824	-4.563561585	GEMIN6	no
KAT2B	-0.110627371	9.091100197	-1.681305379	0.094931906	0.659411824	-4.563974873	KAT2B	no
ULK2	-0.152576857	7.685243905	-1.681064915	0.094978706	0.659411824	-4.564341578	ULK2	no
UBE2G1	0.094886092	10.09178945	1.681003642	0.094990634	0.659411824	-4.56443501	UBE2G1	no
ABAT	-0.150197365	8.047597681	-1.680724354	0.095045019	0.659411824	-4.564860845	ABAT	no
TRA2B	0.089525423	11.54135753	1.680546	0.095079762	0.659411824	-4.565132748	TRA2B	no
MRPL49	0.101550184	9.919263025	1.680373551	0.095113366	0.659411824	-4.565395623	MRPL49	no
STUB1	0.098750392	10.02322893	1.680307446	0.095126249	0.659411824	-4.565496383	STUB1	no
RALGPS2	-0.216848528	7.382986411	-1.680079019	0.09517078	0.659411824	-4.565844535	RALGPS2	no
HMGXB3	0.175910518	8.0693799	1.679608425	0.095262572	0.659411824	-4.566561639	HMGXB3	no
PLD1	-0.217667199	7.074143155	-1.679416028	0.095300121	0.659411824	-4.566854762	PLD1	no
RAB6B	0.179128011	7.337055701	1.67940613	0.095302053	0.659411824	-4.566869842	RAB6B	no
MORF4L2	0.074354576	11.15258446	1.679313973	0.095320044	0.659411824	-4.567010234	MORF4L2	no
HSF1	-0.330137805	7.03011603	-1.678956405	0.095389872	0.659513445	-4.567554886	HSF1	no
MFAP5	-0.156314106	6.481809875	-1.678163217	0.095544919	0.659664625	-4.568762681	MFAP5	no
BBS9	-0.115468888	7.164582847	-1.678153085	0.0955469	0.659664625	-4.568778105	BBS9	no
IFT52	-0.085879324	8.687045284	-1.67793177	0.095590199	0.659664625	-4.569115004	IFT52	no
FABP7	-0.203474316	6.10237741	-1.677716429	0.095632343	0.659664625	-4.569442769	FABP7	no
AQP5	-0.188678923	4.5981152	-1.676916587	0.095789013	0.660204802	-4.570659834	AQP5	no
RNF122	0.209192927	7.760017509	1.676280263	0.095913802	0.660204802	-4.571627687	RNF122	no
MAN2A1	0.110423371	9.723330707	1.676171223	0.095935199	0.660204802	-4.571793502	MAN2A1	no
BTBD1	-0.106874931	9.913612808	-1.676085751	0.095951974	0.660204802	-4.571923471	BTBD1	no
FHL1	-0.174187205	8.953767923	-1.67587752	0.095992851	0.660204802	-4.572240079	FHL1	no
SRSF1	0.106219455	11.24085297	1.675628106	0.096041832	0.660204802	-4.572619258	SRSF1	no
SHC3	-0.135290625	4.462609937	-1.67441514	0.096280327	0.661378231	-4.574462526	SHC3	no
RNPEPL1	-0.14340437	8.126794595	-1.674197739	0.096323123	0.661378231	-4.574792762	RNPEPL1	no
CCNL1	0.148729261	11.87217031	1.673859879	0.096389663	0.661415302	-4.575305895	CCNL1	no
ANAPC13	0.091877506	10.77213548	1.673392084	0.096481854	0.661415302	-4.576016206	ANAPC13	no
TMEM140	0.182316289	8.756032391	1.673328372	0.096494415	0.661415302	-4.576112933	TMEM140	no
PPL	-0.221432466	4.386050257	-1.672366608	0.096684199	0.662336603	-4.57757265	PPL	no
MAP4	-0.092511615	8.790398167	-1.671995432	0.096757524	0.66240055	-4.578135786	MAP4	no
IL17RC	0.18331142	7.750651333	1.671758795	0.096804294	0.66240055	-4.578494742	IL17RC	no
RNASEH2A	0.121081238	7.913992709	1.671206523	0.096913519	0.662768783	-4.579332296	RNASEH2A	no
CD53	0.08655744	13.17709681	1.670486736	0.097056024	0.663364059	-4.580423501	CD53	no
LMTK2	-0.353181262	5.772493518	-1.669590393	0.09723372	0.664031576	-4.581781736	LMTK2	no
NFKB1	0.105202096	10.69359945	1.669275084	0.097296292	0.664031576	-4.58225936	NFKB1	no
GDPD3	0.15644668	7.715714097	1.669154462	0.097320237	0.664031576	-4.582442053	GDPD3	no
SEMA6C	0.172674774	4.890785233	1.668419223	0.097466296	0.664625531	-4.583555367	SEMA6C	no
CASP9	0.089621505	8.507896882	1.667840572	0.097581373	0.664625531	-4.584431241	CASP9	no
PARM1	0.153722298	7.172986119	1.667791296	0.097591177	0.664625531	-4.584505814	PARM1	no
NCBP3	-0.092326048	8.204981318	-1.667598478	0.097629551	0.664625531	-4.584797601	NCBP3	no
CSNK1G3	-0.120660739	8.460081844	-1.666630872	0.097822301	0.665558899	-4.586261362	CSNK1G3	no
SLC12A7	0.115712338	9.801473571	1.664096099	0.098328694	0.668098911	-4.590092023	SLC12A7	no
RABEP2	0.09788267	8.790258219	1.663572456	0.09843357	0.668098911	-4.590882679	RABEP2	no
F2RL1	0.275693577	7.281897743	1.663387249	0.098470685	0.668098911	-4.591162269	F2RL1	no
MTUS1	0.192257301	7.104674442	1.66314422	0.098519404	0.668098911	-4.591529101	MTUS1	no
OSBPL8	-0.116503492	11.26884165	-1.663040972	0.098540108	0.668098911	-4.59168493	OSBPL8	no
BEND5	0.16183592	7.137586625	1.66260045	0.098628484	0.668098911	-4.592349693	BEND5	no
ZBTB24	0.109297393	8.278993846	1.662326934	0.098683387	0.668098911	-4.592762352	ZBTB24	no
ABCF3	0.135406217	8.307703766	1.662170925	0.098714714	0.668098911	-4.592997697	ABCF3	no
ADCK2	-0.100395214	8.277500436	-1.662018986	0.098745232	0.668098911	-4.593226883	ADCK2	no
METTL7A	0.115405033	10.99215982	1.661974389	0.098754191	0.668098911	-4.593294149	METTL7A	no
KDSR	0.120189368	8.001980434	1.661024631	0.09894514	0.669012335	-4.594726275	KDSR	no
MSRA	0.09544946	8.996033423	1.659818629	0.099188036	0.670214048	-4.596543656	MSRA	no
TXNL4B	-0.080782026	8.488758845	-1.659320547	0.099288494	0.670214048	-4.597293869	TXNL4B	no
CLIC4	-0.165225493	8.722862089	-1.659308273	0.09929097	0.670214048	-4.597312353	CLIC4	no
PSMA3	0.091976794	10.56664331	1.658337638	0.099486975	0.671158324	-4.5987737	PSMA3	no
RABIF	0.105243628	8.732174459	1.657967273	0.099561847	0.671259811	-4.599331089	RABIF	no
DOPEY1	0.113112272	8.400108352	1.657708136	0.09961426	0.671259811	-4.599721012	DOPEY1	no
BANP	0.105593119	9.826882385	1.657060801	0.099745288	0.671636166	-4.600694802	BANP	no
FAM198B	-0.273606138	7.558221074	-1.656877501	0.099782415	0.671636166	-4.600970475	FAM198B	no
SEC14L5	-0.118879136	7.050960005	-1.656222205	0.099915236	0.672151931	-4.601955765	SEC14L5	no
VASH1	-0.250199156	7.940753681	-1.655846338	0.099991484	0.672286754	-4.602520742	VASH1	no
C2orf49	-0.159975466	7.601151262	-1.655200743	0.100122558	0.672789838	-4.603490868	C2orf49	no
PRKD3	-0.112773343	8.968588741	-1.654309728	0.100303686	0.673552203	-4.60482919	PRKD3	no
PSMD11	0.091428799	9.96006049	1.654088815	0.100348635	0.673552203	-4.605160897	PSMD11	no
SLC39A4	0.137062615	7.358259115	1.653727518	0.100422183	0.673667822	-4.605703306	SLC39A4	no
MSRB1	0.185559864	11.06996974	1.653118286	0.100546299	0.673795463	-4.606617676	MSRB1	no
SLC6A3	-0.311309898	6.261550102	-1.652831905	0.100604685	0.673795463	-4.607047382	SLC6A3	no
AVIL	0.165334051	6.90736062	1.652804825	0.100610208	0.673795463	-4.607088012	AVIL	no
ALPL	0.347441877	6.263625941	1.652315281	0.100710082	0.674086897	-4.60782238	ALPL	no
MFSD1	-0.126745658	11.33388164	-1.650802829	0.101019147	0.675171874	-4.610089903	MFSD1	no
PSMA1	-0.086958581	11.90013148	-1.650698902	0.101040413	0.675171874	-4.610245642	PSMA1	no
CXCL2	0.428842379	6.42788515	1.650693477	0.101041523	0.675171874	-4.610253772	CXCL2	no
CXorf40B	0.087808026	9.512998204	1.650304875	0.10112107	0.67532614	-4.610836019	CXorf40B	no
DNASE1L1	-0.115800278	9.040423007	-1.649687979	0.101247453	0.675329797	-4.611760052	DNASE1L1	no
NECAP2	-0.098362469	10.3940855	-1.64913202	0.10136146	0.675329797	-4.612592528	NECAP2	no
EIF4EBP1	-0.11981131	8.661205068	-1.649039299	0.101380484	0.675329797	-4.612731339	EIF4EBP1	no
AP2M1	0.100261861	11.14680763	1.648996917	0.101389181	0.675329797	-4.612794786	AP2M1	no
SPEF1	0.191621649	6.975605624	1.648825726	0.101424314	0.675329797	-4.613051046	SPEF1	no
ZRSR2	-0.101283195	9.94368097	-1.648648445	0.101460708	0.675329797	-4.613316397	ZRSR2	no
MRM3	-0.098615135	8.483489658	-1.648375098	0.101516844	0.675329797	-4.613725484	MRM3	no
CEBPA-DT	-0.149691345	7.976671397	-1.646515933	0.101899315	0.677068274	-4.616506156	CEBPA-DT	no
RANBP3	0.153655924	8.32959166	1.646365966	0.101930217	0.677068274	-4.616730324	RANBP3	no
MCM3	0.11149508	9.520263637	1.64627971	0.101947995	0.677068274	-4.616859249	MCM3	no
SMOX	-0.220374456	7.364616372	-1.644699355	0.102274144	0.678737911	-4.619220226	SMOX	no
RNF14	-0.105964846	8.201641019	-1.644511891	0.102312888	0.678737911	-4.619500143	RNF14	no
EPHA4	0.280161226	7.369510464	1.643863376	0.10244701	0.679250938	-4.620468259	EPHA4	no
ATP6V0B	0.10180409	11.42390829	1.643505266	0.102521133	0.679310035	-4.621002696	ATP6V0B	no
MICB	-0.136873991	8.806477636	-1.643271651	0.102569511	0.679310035	-4.621351278	MICB	no
TAB1	-0.264083026	6.660934556	-1.642700223	0.102687922	0.679695719	-4.62220372	TAB1	no
RBBP6	0.121994526	9.777219617	1.642235135	0.102784378	0.679695719	-4.622897315	RBBP6	no
ANKRD10	-0.096086938	9.179118237	-1.642168401	0.102798224	0.679695719	-4.622996821	ANKRD10	no
ASXL2	-0.106411127	10.87893889	-1.641621201	0.102911815	0.680070838	-4.6238126	ASXL2	no
IQCG	-0.281600864	6.407560757	-1.640911304	0.10305933	0.680669599	-4.624870542	IQCG	no
NPAT	0.125941241	9.160939687	1.639980977	0.103252907	0.681504713	-4.62625632	NPAT	no
ZZEF1	0.093179287	9.197601639	1.639756167	0.103299728	0.681504713	-4.626591077	ZZEF1	no
BRD8	0.09587151	9.35343371	1.639401053	0.103373722	0.681616916	-4.627119771	BRD8	no
HHEX	-0.133545681	9.519358331	-1.638999534	0.103457436	0.681729128	-4.627717424	HHEX	no
LY6D	-0.228774757	4.468361344	-1.638731827	0.103513282	0.681729128	-4.628115821	LY6D	no
C6orf120	0.131687844	8.561619951	1.638499687	0.103561728	0.681729128	-4.628461237	C6orf120	no
TAP1	-0.161835686	10.42330138	-1.637345018	0.103802969	0.682046265	-4.630178649	TAP1	no
ZBTB38	-0.136493703	9.613654175	-1.63717406	0.103838725	0.682046265	-4.630432827	ZBTB38	no
BRD7	-0.085254786	9.392168544	-1.636637619	0.103950986	0.682046265	-4.631230234	BRD7	no
RBM6	0.102857609	9.971413783	1.636588491	0.103961272	0.682046265	-4.63130325	RBM6	no
ADGRE5	-0.130118299	11.41628459	-1.636359371	0.104009253	0.682046265	-4.631643745	ADGRE5	no
COBLL1	0.124595461	7.339073996	1.636255891	0.10403093	0.682046265	-4.631797511	COBLL1	no
KLHL5	-0.400512206	5.63356167	-1.635838116	0.104118479	0.682046265	-4.632418212	KLHL5	no
FASN	0.155265615	7.977563051	1.635718986	0.104143455	0.682046265	-4.632595178	FASN	no
CCDC88A	-0.166364523	7.577343692	-1.635558094	0.104177194	0.682046265	-4.632834163	CCDC88A	no
MEPCE	-0.112351192	9.002024201	-1.635544098	0.104180129	0.682046265	-4.632854951	MEPCE	no
MRFAP1L1	0.140392071	10.20648862	1.634931309	0.104308714	0.682321674	-4.633764957	MRFAP1L1	no
MARF1	0.090631793	10.19444027	1.633737243	0.104559638	0.682321674	-4.635537234	MARF1	no
CARD10	-0.32518806	4.730022668	-1.633574741	0.104593824	0.682321674	-4.63577833	CARD10	no
MGA	0.168709813	7.718087094	1.633497811	0.104610011	0.682321674	-4.635892458	MGA	no
P2RY10	-0.129779827	7.572030308	-1.633068444	0.104700392	0.682321674	-4.636529348	P2RY10	no
CITED2	-0.148793511	8.839685912	-1.633015362	0.104711571	0.682321674	-4.636608074	CITED2	no
ADAM23	0.263830442	6.456432434	1.632568489	0.104805711	0.682321674	-4.637270739	ADAM23	no
SLCO2B1	-0.170627717	6.706178716	-1.632385419	0.104844298	0.682321674	-4.637542161	SLCO2B1	no
FNTA	-0.103920877	11.46912305	-1.632349057	0.104851963	0.682321674	-4.637596069	FNTA	no
TRAT1	0.182230317	9.385471378	1.632163598	0.104891067	0.682321674	-4.637870997	TRAT1	no
H2AFY	-0.066451722	12.3375715	-1.632063126	0.104912256	0.682321674	-4.638019927	H2AFY	no
ASMTL	-0.093525775	9.404271679	-1.632037617	0.104917636	0.682321674	-4.638057738	ASMTL	no
RAP2B	-0.097691227	10.17867895	-1.631497599	0.105031588	0.682321674	-4.638858044	RAP2B	no
DDX10	0.080616266	8.734988363	1.631354858	0.105061725	0.682321674	-4.639069545	DDX10	no
AGK	-0.104222486	8.514658198	-1.631196906	0.105095081	0.682321674	-4.63930356	AGK	no
C1D	-0.135558049	8.704147339	-1.631008287	0.105134926	0.682321674	-4.639582985	C1D	no
ECI2	0.109704588	8.847564605	1.629730326	0.105405202	0.683704787	-4.641475366	ECI2	no
STRN3	-0.142588233	7.333126084	-1.628758471	0.105611113	0.684669121	-4.642913516	STRN3	no
GSDMD	0.134911454	9.237322535	1.628257637	0.105717353	0.684986598	-4.643654329	GSDMD	no
RASL11B	-0.230005409	6.622531879	-1.627649923	0.10584638	0.685451299	-4.64455294	RASL11B	no
PRDM12	-0.201765539	4.684862831	-1.626948434	0.105995474	0.686045378	-4.645589815	PRDM12	no
PTGER1	-0.234694402	5.713812907	-1.626232366	0.106147839	0.68665998	-4.646647794	PTGER1	no
NPRL2	0.106034447	9.775234758	1.625781722	0.106243818	0.686909352	-4.647313387	NPRL2	no
SACM1L	0.140336186	9.990263814	1.625307699	0.10634485	0.687109508	-4.648013316	SACM1L	no
S1PR5	-0.229854192	4.313356517	-1.625097544	0.106389667	0.687109508	-4.648323563	S1PR5	no
TRIB2	0.153042236	9.838261973	1.623412226	0.106749619	0.688655313	-4.650810165	TRIB2	no
ASF1A	0.17896385	9.128366654	1.623258213	0.106782562	0.688655313	-4.65103728	ASF1A	no
PLEKHM2	0.148408458	8.720992931	1.623168572	0.10680174	0.688655313	-4.65116946	PLEKHM2	no
WDR77	0.112688654	9.092977765	1.622219486	0.107004955	0.688827031	-4.652568497	WDR77	no
FUBP1	-0.120775227	9.563917627	-1.622209053	0.10700719	0.688827031	-4.652583871	FUBP1	no
MFAP3L	-0.223470266	7.79330262	-1.621467684	0.107166148	0.688827031	-4.653676161	MFAP3L	no
PARK7	-0.089400175	12.28401677	-1.62132506	0.10719675	0.688827031	-4.653886241	PARK7	no
AIMP1	-0.077944491	10.05163684	-1.621259172	0.107210889	0.688827031	-4.653983285	AIMP1	no
PAFAH1B1	0.107589417	9.983906785	1.621241161	0.107214754	0.688827031	-4.654009812	PAFAH1B1	no
TDRKH	0.173315211	6.827725937	1.621163155	0.107231497	0.688827031	-4.654124698	TDRKH	no
SRP72	-0.077473354	10.74980418	-1.620713612	0.107328023	0.688879467	-4.654786676	SRP72	no
TFPT	0.154336508	8.159546443	1.62043394	0.107388109	0.688879467	-4.655198419	TFPT	no
PDS5A	-0.154169935	9.661914304	-1.620320722	0.107412441	0.688879467	-4.655365084	PDS5A	no
MYL6	-0.065538279	13.48903451	-1.619570342	0.107573819	0.689544723	-4.656469412	MYL6	no
ADGRG1	-0.328093593	8.778519919	-1.618962786	0.107704624	0.690013392	-4.657363187	ADGRG1	no
DGUOK	-0.081533618	10.60734829	-1.618376449	0.10783098	0.690138023	-4.658225441	DGUOK	no
SCIN	-0.322226162	5.854584629	-1.617937673	0.107925615	0.690138023	-4.658870499	SCIN	no
FADD	0.19324125	8.257086448	1.617701711	0.107976534	0.690138023	-4.659217325	FADD	no
AUNIP	-0.187612755	6.710000328	-1.617699846	0.107976937	0.690138023	-4.659220065	AUNIP	no
UCHL5	-0.12734801	8.913220066	-1.617153575	0.108094893	0.690138023	-4.660022807	UCHL5	no
GMPR2	0.086149473	9.369218997	1.616717579	0.108189112	0.690138023	-4.660663314	GMPR2	no
DZANK1	0.192811424	6.517972999	1.616492277	0.108237826	0.690138023	-4.660994231	DZANK1	no
RBBP4	-0.157205267	10.08623777	-1.616194549	0.108302226	0.690138023	-4.66143146	RBBP4	no
HMCES	0.104654191	9.317109534	1.615974565	0.108349829	0.690138023	-4.661754467	HMCES	no
ABHD11	-0.107492191	8.271409484	-1.615818528	0.108383605	0.690138023	-4.661983554	ABHD11	no
PIGC	0.093537034	9.567606746	1.615583961	0.108434395	0.690138023	-4.662327895	PIGC	no
PTTG1IP	0.075179742	11.47732132	1.615516226	0.108449065	0.690138023	-4.662427322	PTTG1IP	no
RFPL2	0.171082748	6.877003754	1.615400351	0.108474165	0.690138023	-4.662597399	RFPL2	no
PRDX1	0.116311011	11.54504489	1.614732514	0.108618916	0.690292034	-4.663577407	PRDX1	no
KANK1	-0.173596487	7.301266647	-1.61467547	0.108631287	0.690292034	-4.663661096	KANK1	no
PTGES3	-0.089279547	11.74405424	-1.614490051	0.108671507	0.690292034	-4.663933109	PTGES3	no
TINF2	0.136966921	9.633497009	1.613536773	0.108878475	0.691239615	-4.665331104	TINF2	no
MYLK	-0.22925768	7.584123019	-1.613227203	0.108945754	0.691299819	-4.665784924	MYLK	no
HRK	-0.264383093	6.367978547	-1.612190899	0.109171215	0.692028223	-4.667303499	HRK	no
SMIM14	-0.420297265	5.750188259	-1.612167728	0.109176261	0.692028223	-4.667337442	SMIM14	no
KRT86	0.136524202	7.23985244	1.611806409	0.109254961	0.692160271	-4.667866683	KRT86	no
DUSP13	0.155962145	6.97108633	1.609717134	0.109710924	0.694680976	-4.670924707	DUSP13	no
CXCR1	0.579902334	6.907195651	1.609315655	0.109798717	0.694869021	-4.671511905	CXCR1	no
EDEM1	0.116669194	9.3087862	1.608452097	0.109987743	0.69521414	-4.672774459	EDEM1	no
QTRT2	0.119176613	7.25243169	1.60838035	0.11000346	0.69521414	-4.672879327	QTRT2	no
PRR14	0.114150056	10.11103365	1.608088122	0.110067493	0.69521414	-4.67330641	PRR14	no
DTWD1	-0.163454596	6.946789138	-1.608004855	0.110085744	0.69521414	-4.673428088	DTWD1	no
TP53BP1	0.113839166	8.403602954	1.607608059	0.110172749	0.695396436	-4.674007845	TP53BP1	no
CES3	0.21527236	7.252183918	1.606874917	0.110333648	0.695693008	-4.675078675	CES3	no
ETF1	0.114106631	9.960321782	1.606863925	0.110336062	0.695693008	-4.675094726	ETF1	no
MLLT3	-0.101798706	8.634327796	-1.606373565	0.110443785	0.695722479	-4.675810681	MLLT3	no
TSPAN9	0.154688281	7.342480924	1.606313131	0.110457068	0.695722479	-4.675898904	TSPAN9	no
BAG4	-0.222227586	6.943564002	-1.605850595	0.110558765	0.695862164	-4.676574017	BAG4	no
TSPOAP1	-0.168247889	7.335282798	-1.605211013	0.110699514	0.695862164	-4.677507237	TSPOAP1	no
CALCOCO2	-0.076665397	10.3914893	-1.60514575	0.110713884	0.695862164	-4.677602443	CALCOCO2	no
CHRNA6	-0.135982094	7.268917974	-1.604942687	0.110758605	0.695862164	-4.677898648	CHRNA6	no
ATG101	0.106918725	8.579002533	1.604650261	0.110823032	0.695862164	-4.678325142	ATG101	no
LPAR2	-0.223137248	8.149123367	-1.604568078	0.110841144	0.695862164	-4.67844499	LPAR2	no
TP73-AS1	-0.085371555	8.648376865	-1.604362374	0.110886488	0.695862164	-4.678744942	TP73-AS1	no
RPN1	-0.178982097	9.96440924	-1.602765241	0.111239056	0.697072438	-4.681072591	RPN1	no
GPR27	0.121735457	7.770651602	1.602711402	0.111250957	0.697072438	-4.681151016	GPR27	no
C12orf43	-0.0968798	8.147148105	-1.602517394	0.111293849	0.697072438	-4.681433602	C12orf43	no
PBX1	-0.245540205	7.240388128	-1.602246049	0.111353861	0.697072438	-4.681828777	PBX1	no
MRPL58	-0.103540516	8.889088146	-1.602169748	0.111370741	0.697072438	-4.681939887	MRPL58	no
GMNN	-0.141458821	7.73536093	-1.601853061	0.111440822	0.697146271	-4.682400995	GMNN	no
G6PD	-0.162748977	9.24919624	-1.601298499	0.111563628	0.697549689	-4.683208246	G6PD	no
SOAT1	-0.195900606	7.321450644	-1.600028349	0.111845306	0.69894551	-4.685056134	SOAT1	no
FTSJ3	-0.081028008	9.044287253	-1.598924849	0.112090487	0.699520415	-4.686660425	FTSJ3	no
FMOD	0.144712924	7.291772044	1.598883288	0.112099729	0.699520415	-4.686720826	FMOD	no
EIF1AX	-0.119242107	9.931380297	-1.59882473	0.112112753	0.699520415	-4.686805927	EIF1AX	no
SALL2	0.117826507	7.534221361	1.598091725	0.112275878	0.700000086	-4.687870934	SALL2	no
HDHD3	0.257646165	7.044205531	1.596655831	0.112595973	0.700000086	-4.689955829	HDHD3	no
GGNBP2	0.104256874	10.07018988	1.596630572	0.112601611	0.700000086	-4.689992488	GGNBP2	no
ATR	0.102121018	8.932210467	1.596417441	0.112649187	0.700000086	-4.690301792	ATR	no
SASH3	0.115667197	10.89792482	1.596292763	0.112677025	0.700000086	-4.690482712	SASH3	no
FIP1L1	0.127122594	8.552585255	1.596178805	0.112702475	0.700000086	-4.690648064	FIP1L1	no
SPIDR	-0.208650133	7.185511536	-1.595623514	0.112826551	0.700000086	-4.691453623	SPIDR	no
BDH2	0.100146887	8.8379638	1.595326754	0.112892905	0.700000086	-4.691884021	BDH2	no
HPRT1	-0.085037333	9.972353652	-1.595149396	0.112932576	0.700000086	-4.692141211	HPRT1	no
FOXA1	-0.321088524	5.613221232	-1.595104215	0.112942683	0.700000086	-4.692206724	FOXA1	no
IFI44L	-0.337452839	9.001224339	-1.594835476	0.11300282	0.700000086	-4.692596365	IFI44L	no
MYO15B	0.13261662	8.839414803	1.594715551	0.113029664	0.700000086	-4.692770222	MYO15B	no
CYP3A4	0.159471367	7.928165186	1.594708116	0.113031328	0.700000086	-4.692781	CYP3A4	no
ATP1B1	-0.187651655	7.4737402	-1.59463337	0.113048062	0.700000086	-4.692889353	ATP1B1	no
HERC5	-0.17312915	8.786297252	-1.594546632	0.113067483	0.700000086	-4.693015084	HERC5	no
HTRA1	-0.220846211	6.842945622	-1.592463818	0.113534637	0.702528603	-4.696032254	HTRA1	no
DGKA	0.140733092	11.33796294	1.591635023	0.113720954	0.702960561	-4.697231795	DGKA	no
TIMM10B	0.113980154	8.464429192	1.591516306	0.113747662	0.702960561	-4.697403568	TIMM10B	no
CACYBP	-0.099252785	10.16853888	-1.591369224	0.113780758	0.702960561	-4.697616366	CACYBP	no
NAAA	-0.144192433	9.872504808	-1.590248737	0.114033141	0.704156117	-4.699236866	NAAA	no
ADAR	0.075082759	12.05363579	1.589980529	0.114093619	0.704166037	-4.699624599	ADAR	no
NDEL1	0.101419601	9.890955839	1.589623078	0.114174261	0.704300325	-4.700141245	NDEL1	no
IRS1	-0.149981171	6.967977102	-1.588689425	0.114385108	0.704359547	-4.701490189	IRS1	no
EPHB4	0.195575586	7.159866397	1.588565581	0.114413099	0.704359547	-4.701669061	EPHB4	no
SLC6A4	-0.231801658	6.416838741	-1.588401786	0.114450128	0.704359547	-4.701905615	SLC6A4	no
GRK6	0.13504112	9.886383681	1.588344568	0.114463065	0.704359547	-4.701988246	GRK6	no
GRAMD2B	-0.224107106	6.544810015	-1.588277191	0.114478301	0.704359547	-4.702085541	GRAMD2B	no
FGFR1OP	0.128922189	7.932868867	1.586272903	0.11493227	0.706478821	-4.704978042	FGFR1OP	no
PRIM2	-0.204535793	6.738751178	-1.586234981	0.114940873	0.706478821	-4.705032736	PRIM2	no
ZNF443	0.159317759	7.868273815	1.5852488	0.11516478	0.707491493	-4.706454627	ZNF443	no
ARMC1	-0.120849665	8.759623891	-1.583945703	0.115461173	0.708781952	-4.708332147	ARMC1	no
ARMCX3	-0.095895561	8.653228433	-1.583804372	0.115493355	0.708781952	-4.708535689	ARMCX3	no
OGT	0.129610065	12.08745344	1.583402595	0.115584883	0.708831709	-4.709114225	OGT	no
DPP8	-0.0917977	10.15355321	-1.583248567	0.115619987	0.708831709	-4.70933598	DPP8	no
LRRC37A2	0.120843027	7.903670866	1.582681828	0.115749223	0.709260482	-4.710151737	LRRC37A2	no
SYTL2	-0.190405489	7.110714552	-1.582059215	0.115891333	0.709710874	-4.711047593	SYTL2	no
SMYD2	0.092927024	9.553291982	1.58169854	0.11597372	0.709710874	-4.711566402	SMYD2	no
NUP85	0.082834187	9.47139341	1.581580327	0.116000732	0.709710874	-4.711736418	NUP85	no
ARHGAP6	-0.224848784	6.633815438	-1.580607092	0.116223315	0.710244303	-4.713135687	ARHGAP6	no
OSBPL10	0.154618124	7.777503455	1.580450495	0.116259161	0.710244303	-4.713360756	OSBPL10	no
DNAJC2	-0.096181609	9.58824413	-1.579999826	0.116362371	0.710244303	-4.714008363	DNAJC2	no
CDH6	0.23881589	6.034296515	1.57948629	0.116480067	0.710244303	-4.714746092	CDH6	no
CCL23	0.315364197	4.569478472	1.579445296	0.116489467	0.710244303	-4.714804974	CCL23	no
KDM5B	0.096673715	8.52158163	1.579287341	0.116525689	0.710244303	-4.715031834	KDM5B	no
ACAP2	-0.114276602	9.710716427	-1.579276853	0.116528094	0.710244303	-4.715046896	ACAP2	no
GMFG	0.096492411	12.43828397	1.579124854	0.11656296	0.710244303	-4.715265181	GMFG	no
CLASP2	-0.117717293	8.147313037	-1.578598043	0.116683865	0.710456171	-4.716021574	CLASP2	no
AHI1	0.130747755	7.090899224	1.578455804	0.116716527	0.710456171	-4.71622576	AHI1	no
MYO9A	0.159623145	8.026693361	1.577880882	0.116848616	0.710898422	-4.717050881	MYO9A	no
TPRKB	0.095213037	9.806765393	1.577251307	0.116993399	0.710966836	-4.717954109	TPRKB	no
TRAPPC8	-0.102806376	10.65955291	-1.577183859	0.117008918	0.710966836	-4.718050853	TRAPPC8	no
CD3G	0.206494704	9.549260273	1.577056692	0.117038183	0.710966836	-4.718233245	CD3G	no
MAP2	0.312716194	5.580128428	1.576767555	0.117104743	0.711010065	-4.718647894	MAP2	no
MED18	0.258060777	6.717122522	1.574428523	0.1176443	0.713666204	-4.721999589	MED18	no
IDH2	-0.113188485	9.926053815	-1.574353901	0.117661546	0.713666204	-4.722106438	IDH2	no
GRB2	0.125089278	10.37853708	1.573013366	0.117971699	0.715022162	-4.724025098	GRB2	no
RASA2	-0.115623641	9.128062754	-1.572556535	0.118077541	0.715022162	-4.724678585	RASA2	no
MYDGF	0.104993328	10.31372542	1.571829763	0.118246081	0.715022162	-4.72571784	MYDGF	no
HNRNPD	-0.098534693	12.22610877	-1.57165385	0.118286904	0.715022162	-4.725969319	HNRNPD	no
PRKCI	-0.11072817	9.488874649	-1.571523828	0.118317085	0.715022162	-4.726155177	PRKCI	no
IRAK1	0.094029615	10.67787349	1.571429377	0.118339013	0.715022162	-4.726290178	IRAK1	no
STARD8	0.172446904	7.624349859	1.571351272	0.118357148	0.715022162	-4.726401811	STARD8	no
PIGQ	-0.220075996	6.695264877	-1.571324618	0.118363338	0.715022162	-4.726439905	PIGQ	no
SPINT1	-0.276330472	6.92497089	-1.57096268	0.118447409	0.715168833	-4.726957129	SPINT1	no
URM1	0.139491543	9.090474617	1.57043244	0.118570659	0.715551792	-4.727714656	URM1	no
NAA16	0.115399764	9.348109062	1.568914256	0.118924111	0.716552889	-4.72988225	NAA16	no
EDC4	0.118199061	8.749761863	1.568823995	0.118945151	0.716552889	-4.730011057	EDC4	no
ENPP2	0.155970399	6.981547421	1.568756272	0.11896094	0.716552889	-4.730107697	ENPP2	no
BRD3	-0.128299445	9.952803003	-1.568690925	0.118976176	0.716552889	-4.730200942	BRD3	no
CDCA8	-0.255844201	5.168221093	-1.567548276	0.119242841	0.717797495	-4.731830809	CDCA8	no
TAF7	-0.083051444	10.54438197	-1.566325205	0.119528799	0.719156926	-4.733574122	TAF7	no
PRF1	-0.216475214	11.88230005	-1.565630286	0.119691515	0.719262289	-4.734564046	PRF1	no
KDM4C	-0.093292846	8.658464689	-1.565514537	0.119718635	0.719262289	-4.734728892	KDM4C	no
SLCO3A1	-0.130177403	8.439100115	-1.565324757	0.119763111	0.719262289	-4.734999144	SLCO3A1	no
SNRPB2	-0.084757597	10.88460723	-1.565223496	0.119786847	0.719262289	-4.735143329	SNRPB2	no
INTS9	0.105758003	8.817010718	1.56486783	0.119870247	0.719357152	-4.735649691	INTS9	no
CCS	0.110435131	8.792256601	1.564643263	0.11992293	0.719357152	-4.73596935	CCS	no
PCIF1	-0.214842878	8.392575148	-1.56414776	0.120039237	0.719693893	-4.736674517	PCIF1	no
FBLN2	-0.230967742	4.592367465	-1.56316314	0.120270618	0.720478827	-4.738075123	FBLN2	no
ABCB7	-0.105010262	8.746916933	-1.563078054	0.120290629	0.720478827	-4.738196116	ABCB7	no
HCFC1R1	-0.18308202	8.199527859	-1.562016193	0.12054059	0.721614612	-4.739705565	HCFC1R1	no
FRS3	-0.171438315	7.364728876	-1.560832648	0.120819679	0.722109754	-4.741386825	FRS3	no
[truncated: 9,962 more rows]
